# Supplementary material for: Transcriptome Analysis Identified Genes for Growth and Omega-3/-6 Ratio in Saline Tilapia
Source: Front Genet. 2019 Mar 20;10:244. doi: 10.3389/fgene.2019.00244 (PMC6435965; doi:10.3389/fgene.2019.00244)
Supplement: TABLE S2 — Differentially expressed transcripts in the muscle and liver, respectively, between fast- and slow-growing tilapia. [file Table_2.XLSX]

## Sheet: muscle_liver_overlap_filtered
Tissue/ filter conditions	Contig name	associated LG	subjectstart	subjectend	accession no.	description	evalue	fc	Big	Small
Muscle fc 2.0 + P<0.001 + RPKM >14 BM THEN SM	c173611_g2_i1	LG3	3769660	3770017	XP_005810456.1	calcium/calmodulin-dependent protein kinase II inhibitor 1-like isoform X1 [Xiphophorus maculatus]	0	-3.87289	5.80258	22.4728
Liver fc 2.0 + P<0.001 + RPKM >59 BM THEN SM	c173611_g2_i1	LG3	3769660	3770017			0	-3.71672	2.44767	9.09732
Muscle fc 2.0 + P<0.001 + RPKM >44 BM THEN SM	c181880_g2_i2	LG19	25248074	25247876	XP_005948801.1	extracellular calcium-sensing receptor-like [Haplochromis burtoni]	4.92e-32	-2.15862	1.28686	2.77784
Liver fc 2.0 + P<0.001 + RPKM >116 BM THEN SM	c181880_g2_i2	LG19	25248074	25247876			4.92e-32	3.34796	18.9971	5.67423
Muscle fc 2.0 + P<0.001 + RPKM >37 BM THEN SM	c180298_g1_i1	LG6	3251518	3251824	XP_004543930.1	platelet-derived growth factor D-like isoform X1 [Maylandia zebra]	0	-2.41737	2.35571	5.69462
Liver fc 2.0 + P<0.001 + RPKM >64 BM THEN SM	c174349_g3_i3	LG9	15409110	15408212			0	27.4327	44.4092	1.61884
Muscle fc 2.0 + P<0.001 + RPKM >35 BM THEN SM	c179644_g4_i5	LG18	13015297	13015477	XP_006786459.1	serine/arginine-rich splicing factor 11-like [Neolamprologus brichardi]	0	2.42426	3.2291	1.33199
Liver fc 2.0 + P<0.001 + RPKM >96 BM THEN SM	c179644_g4_i5	LG18	13015297	13015477			0	3.62467	9.15975	2.52705
Liver fc 2.0 + P<0.001 + RPKM >97 BM THEN SM	c179644_g7_i1	LG18	13012487	13011439			0	2.80043	38.037	13.5826
Muscle fc 2.0 + P<0.001 + RPKM >26 BM THEN SM	c176130_g1_i1	LG4	19815771	19816767	XP_004552345.1	signal transducer and activator of transcription 3-like isoform X1 [Maylandia zebra]	0	-3.16881	2.05238	6.5036
Muscle fc 2.0 + P<0.001 + RPKM >28 BM THEN SM	c176130_g1_i3	LG4	19805761	19806053			0	-3.65888	3.6383	13.3121
Liver fc 2.0 + P<0.001 + RPKM >79 BM THEN SM	c176130_g1_i1	LG4	19815771	19816767			0	-2.17757	2.43195	5.29576
Liver fc 2.0 + P<0.001 + RPKM >80 BM THEN SM	c176130_g1_i3	LG4	19805761	19806053			0	-2.58199	2.87306	7.41822
Muscle fc 2.0 + P<0.001 + RPKM >36 BM THEN SM	c179897_g5_i2	#N/A	219309	218849	XP_005464401.1	tapasin-related protein-like isoform X1 [Oreochromis niloticus]	0	-3.22098	3.81303	12.2817
Liver fc 2.0 + P<0.001 + RPKM >101 BM THEN SM	c179897_g5_i2	#N/A	219309	218849			0	-2.11738	6.77658	14.3486
Muscle fc 2.0 + P<0.001 + RPKM >2236 BM THEN SM	gi|544583517|ref|NM_001282894.1|	LG6	8701395	8703285	NM_001282894.1	Oreochromis niloticus caspase-3 (LOC100534438), mRNA	0	-10.7468	2.12273	22.8125
Liver fc 2.0 + P<0.001 + RPKM >3018 BM THEN SM	gi|544583517|ref|NM_001282894.1|	LG6	8701395	8703285			0	2.03071	4.56922	2.25006
Muscle fc 2.0 + P<0.001 + RPKM >1305 BM THEN SM	Contig6495	LG17	20102367	20100922	NM_001279607.1	Oreochromis niloticus decorin (LOC100534402), mRNA	0	2.47254	50.6896	20.501
Liver fc 2.0 + P<0.001 + RPKM >1692 BM THEN SM	Contig6495	LG17	20102367	20100922			0	3.40091	3.53606	1.03974
Muscle fc 2.0 + P<0.001 + RPKM >1571 BM THEN SM	gi|525345082|ref|NM_001279552.1|	LG11	13629342	13628863	NM_001279552.1	Oreochromis niloticus glyceraldehyde 3-phosphate dehydrogenase, testis-specific-like (LOC100691260), mRNA	0	-2.38802	12.6374	30.1784
Liver fc 2.0 + P<0.001 + RPKM >2033 BM THEN SM	gi|525345082|ref|NM_001279552.1|	LG11	13629342	13628863			0	-7.98449	12.7561	101.851
Muscle fc 2.0 + P<0.001 + RPKM >1569 BM THEN SM	gi|525343958|ref|NM_001279455.1|	LG7	31301361	31300406	NM_001279455.1	Oreochromis niloticus growth hormone receptor II (ghr2), mRNA	0	-10.6791	3.88874	41.5284
Liver fc 2.0 + P<0.001 + RPKM >2025 BM THEN SM	gi|525343958|ref|NM_001279455.1|	LG7	31301361	31300406			0	4.51917	17.5837	3.89091
Muscle fc 2.0 + P<0.001 + RPKM >1568 BM THEN SM	gi|525343872|ref|NM_001279704.1|	LG6	17793232	17792997	NM_001279704.1	Oreochromis niloticus interleukin-8 (il-8), mRNA	0	-7.30246	3.72175	27.178
Liver fc 2.0 + P<0.001 + RPKM >2024 BM THEN SM	gi|525343872|ref|NM_001279704.1|	LG6	17793232	17792997			0	-384.081	3.16049	1213.88
Muscle fc 2.0 + P<0.001 + RPKM >1565 BM THEN SM	gi|525343603|ref|NM_001279683.1|	LG6	19450812	19451244	NM_001279683.1	Oreochromis niloticus myoglobin (Mb), mRNA	0	3.50405	54.3082	15.4987
Liver fc 2.0 + P<0.001 + RPKM >2021 BM THEN SM	gi|525343603|ref|NM_001279683.1|	LG6	19450812	19451244			0	15.083	143.882	9.53935
Muscle fc 2.0 + P<0.001 + RPKM >45 BM THEN SM	c182268_g1_i4	#N/A	113480	114017	NP_001004966.1	protein Simiate [Xenopus (Silurana) tropicalis]	4.89e-14	-2.09259	1.02384	2.14248
Liver fc 2.0 + P<0.001 + RPKM >102 BM THEN SM	c17991_g1_i2	LG1	27412624	27413694			0	-2.30858	1.0928	2.52281

## Sheet: muscle
Differentially expressed transcripts in muscle between fast- and slow-growing tilapias
Muscle fc 2.0 + P<0.001 + RPKM >1 BM THEN SM	associated LG	subjectstart	subjectend	accession no.	description	evalue	fc (BM/SM)	BM	SM
c136039_g1_i1	LG22	20473646	20473089	XP_005453439.1	fibroblast growth factor receptor 3-like isoform X1 [Oreochromis niloticus]	9e-17	-2.42946	1.46887	3.56856			verification using QPCR		equal quantity of sscDNA from 4 samples pooled to be one sample
c139171_g1_i1	LG3	14900705	14901192	XP_003418459.1	LOW QUALITY PROTEIN: ornithine decarboxylase antizyme 2 [Loxodonta africana]	0	-2.7944	4.38727	12.2598					pooled sample quadruplicated
c151149_g1_i1	LG8-24	10801446	10801687	XP_005939600.1	protein kinase C and casein kinase substrate in neurons protein 2-like isoform X2 [Haplochromis burtoni]	0	7.07627	18.3029	2.58651
c151149_g1_i2	LG8-24	10801446	10801687	XP_005939600.1	protein kinase C and casein kinase substrate in neurons protein 2-like isoform X2 [Haplochromis burtoni]	0	7.39147	23.6378	3.19798			contig name	acc no	description	bonferroni value	fold change	BM	SM	QPCR fold change	paired ttest
c151203_g1_i1	LG4	23327306	23327420	NP_001001949.2	granulin-a precursor [Danio rerio]	0	3.08469	4.93094	1.59852
c158002_g1_i1	#N/A	3932	4210	XP_009302964.1	collagen alpha-3(VI) chain isoform X2 [Danio rerio]	4.16e-26	2.62925	2.85572	1.08613		Smpx	Contig913	XM_003439296.2	O.niloticus small muscular protein-like (LOC100703504), transcript variant 2, mRNA	0	4.73712	30.1291	6.36022	3.37224	9.63668e-05
c164096_g1_i1	LG4	20235528	20234525	XP_005469024.1	cytosolic 5'-nucleotidase 3-like [Oreochromis niloticus]	0	-3.14761	1.50667	4.74243		Myoz	gi|542238929|ref|XM_003452251.2|	XM_003452251.2	O.niloticus myozenin-2-like (LOC100711322), transcript variant 2, mRNA	0	2.42388	22.8903	9.44364	0.882025	0.000562945
c166745_g1_i1	#N/A	905928	905008	XM_005461968.1	PREDICTED Oreochromis niloticus protein AF1q-like (LOC100704197), transcript variant X2, mRNA	0	2.37245	27.1362	11.438		Tmod	gi|542232991|ref|XM_003449987.2|	XM_003449987.2	O.niloticus tropomodulin-1-like (LOC100705692), transcript variant X1, mRNA	0	2.91876	3.48735	1.19481	1.62431	1.58492e-05
c168623_g1_i1	LG5	22171520	22169874	XP_006783027.1	mimecan-like [Neolamprologus brichardi]	0	2.30886	19.6389	8.50591		Nrap	Contig18394	XM_005471271.1	O.niloticus nebulin-related anchoring protein (nrap), mRNA	0	2.45153	79.4568	32.4111	1.73968	0.000153611
c169368_g1_i4	#N/A	22387	21628	XP_001618092.1	hypothetical protein NEMVEDRAFT_v1g155784 [Nematostella vectensis]	0	2.36249	2.83834	1.20142		MyoD	gi|525344062|ref|NM_001279720.1|	NM_001279720.1	O.niloticus myogenic factor MyoD1 (myod1), mRNA	0	6.85361	60.6273	8.84604	6.49725	5.18978e-06
c169920_g1_i1	LG6	23874703	23875944	XM_005454786.1	PREDICTED Oreochromis niloticus programmed cell death protein 4-like (LOC100697963), transcript variant X2, mRNA	0	-2.00204	1.99829	4.00066		tgfb3	Contig1994	XM_003453069.2	O. niloticus transforming growth factor beta-3-like (LOC100712568), mRNA	0	3.73086	23.8643	6.39645	4.24679	0.0113263
c170799_g1_i5	LG7	38064419	38061775	XM_003440450.2	PREDICTED Oreochromis niloticus mothers against decapentaplegic homolog 3-like (LOC100695277), transcript variant 1, mRNA	0	-2.71519	2.34643	6.37101		foxo3	gi|542232620|ref|XM_005454618.1|	XM_005454618.1	O. niloticus forkhead box O3 (foxo3), mRNA	0	-3.50487	17.3109	60.6724	-3.49199	0.00213297
c171869_g1_i2	LG3	10815889	10815056	XM_003450332.2	PREDICTED Oreochromis niloticus tetratricopeptide repeat protein 31-like (LOC100690038), transcript variant X1, mRNA	0	-2.14019	2.73642	5.85646		cacnb1	Contig19663	XM_005468892.1	O. niloticus voltage-dependent L-type calcium channel subunit beta-1-like (LOC100708961), transcript variant X8, mRNA	0	4.64733	8.2545	1.77618	22.118	0.00119809
c173611_g2_i1	LG3	3769660	3770017	XP_005810456.1	calcium/calmodulin-dependent protein kinase II inhibitor 1-like isoform X1 [Xiphophorus maculatus]	0	-3.87289	5.80258	22.4728		cas3	gi|544583517|ref|NM_001282894.1|	NM_001282894.1	O. niloticus caspase-3 (LOC100534438), mRNA	0	-10.7468	2.12273	22.8125	-11.1683	0.000263032
c173905_g1_i1	#N/A	1	68	XP_009302964.1	collagen alpha-3(VI) chain isoform X2 [Danio rerio]	1.55e-30	2.68518	4.61589	1.71903		gadd45g	Contig957	XM_003446083.2	O. niloticus growth arrest and DNA damage-inducible protein GADD45 gamma-like (LOC100707083), mRNA	0	-6.67357	24.1072	160.881	-15.7707	0.000621261
c173905_g1_i2	#N/A	65	239	XP_009302964.1	collagen alpha-3(VI) chain isoform X2 [Danio rerio]	0	2.72284	15.1855	5.57708
c173905_g1_i3	#N/A	75	282	XP_009302964.1	collagen alpha-3(VI) chain isoform X2 [Danio rerio]	0	2.13798	4.34915	2.03423
c174188_g1_i2	LG19	5743734	5744967	XP_001310646.1	smooth muscle caldesmon [Trichomonas vaginalis G3]	0	2.85764	191.557	67.0334
c174188_g1_i3	LG19	5743734	5744967	XP_001310646.1	smooth muscle caldesmon [Trichomonas vaginalis G3]	0	2.77658	203.124	73.1561									RNAseq	QPCR
c174288_g1_i1	LG3	12815926	12814222	XP_005454464.1	stromal interaction molecule 2-like isoform X1 [Oreochromis niloticus]	0	3.55225	13.6429	3.84062								smpx	4.73712	3.37224
c174315_g1_i1	#N/A	265744	264901	XP_005939731.1	CTD nuclear envelope phosphatase 1A-like isoform X2 [Haplochromis burtoni]	0	-3.4926	35.5658	124.217								myoz	2.42388	0.882025
c174464_g1_i1	LG11	13195344	13194893	XP_003479450.1	nuclear receptor coactivator 7 isoform X1 [Cavia porcellus]	0	3.11367	42.412	13.6212								tmod	2.91876	1.62431
c174756_g1_i2	LG7	31341047	31339279	XM_003440072.2	PREDICTED Oreochromis niloticus complement component C6-like (LOC100705566), mRNA	0	-10.9838	1.0988	12.0691								nrap	2.45153	1.73968
c175030_g7_i1	LG10	1818924	1821015	XP_003377890.1	7 transmembrane receptor [Trichinella spiralis]	0	-2.49066	1.21041	3.0147								myoD	6.85361	6.49725
c175843_g6_i2	LG1	18947196	18947413	XP_007474791.1	uncharacterized protein LOC103092605 [Monodelphis domestica]	8.58e-11	-5.01519	1.11091	5.57143								tgfb3	3.73086	4.24679
c176130_g1_i1	LG4	19815771	19816767	XP_004552345.1	signal transducer and activator of transcription 3-like isoform X1 [Maylandia zebra]	0	-3.16881	2.05238	6.5036								foxo3	-3.50487	-3.49199
c176130_g1_i2	LG4	19817008	19818076	XP_004552346.1	signal transducer and activator of transcription 3-like isoform X2 [Maylandia zebra]	0	-2.65604	3.71694	9.87234								cacnb1	4.64733	22.118
c176130_g1_i3	LG4	19805761	19806053	XP_004552345.1	signal transducer and activator of transcription 3-like isoform X1 [Maylandia zebra]	0	-3.65888	3.6383	13.3121								cas3	-10.7468	-11.1683
c177929_g2_i1	LG13	22869513	22868360	XP_009289536.1	uncharacterized protein LOC103908774 [Danio rerio]	0	-3.70334	1.35861	5.03139								gadd45g	-6.67357	-15.7707
c177997_g1_i1	LG5	24258395	24259382	XM_005453458.1	PREDICTED Oreochromis niloticus phosphopantothenate--cysteine ligase-like (LOC100697161), transcript variant X2, mRNA	0	-3.70276	2.19203	8.11657
c178588_g1_i1	LG20	6465743	6461694	XM_005448397.1	PREDICTED Oreochromis niloticus kelch-like protein 21-like (LOC100705292), transcript variant X2, mRNA	0	-3.79254	6.42402	24.3634
c178697_g1_i1	LG19	5867115	5867477	NP_001029016.1	autophagy-related protein 9A [Takifugu rubripes]	0	-3.1278	2.21921	6.94125
c178697_g1_i3	LG19	5867115	5867477	NP_001029016.1	autophagy-related protein 9A [Takifugu rubripes]	0	-3.24316	1.67558	5.43418
c178697_g1_i4	LG19	5862642	5862451	NP_001076500.1	autophagy-related protein 9A [Danio rerio]	0	-3.48586	1.33516	4.65417
c179644_g4_i5	LG18	13015297	13015477	XP_006786459.1	serine/arginine-rich splicing factor 11-like [Neolamprologus brichardi]	0	2.42426	3.2291	1.33199
c179897_g5_i2	#N/A	219309	218849	XP_005464401.1	tapasin-related protein-like isoform X1 [Oreochromis niloticus]	0	-3.22098	3.81303	12.2817
c180298_g1_i1	LG6	3251518	3251824	XP_004543930.1	platelet-derived growth factor D-like isoform X1 [Maylandia zebra]	0	-2.41737	2.35571	5.69462
c180617_g5_i2	#N/A	555622	555467	XP_003446754.2	uncharacterized protein LOC100696450 [Oreochromis niloticus]	2.61e-23	-2.51809	2.3647	5.95453
c180725_g5_i2	LG22	116577	116150	XP_004911255.1	multifunctional protein ADE2-like isoform X2 [Xenopus (Silurana) tropicalis]	0	2.56825	4.96515	1.93329
c181153_g1_i1	LG9	9878592	9877113	NP_571852.1	nuclear receptor coactivator 2 [Danio rerio]	0	-2.38507	1.71873	4.09929
c181319_g1_i5	#N/A	4962	4688	XP_002943251.2	zinc finger BED domain-containing protein 1-like, partial [Xenopus (Silurana) tropicalis]	0	2.06328	3.3991	1.64743
c181764_g1_i1	LG23	3569104	3569483	XP_004563698.1	uncharacterized gene 87 protein-like isoform X1 [Maylandia zebra]	0	-2.7296	1.28749	3.51434
c181764_g1_i8	#N/A	85826	85121	XP_004563698.1	uncharacterized gene 87 protein-like isoform X1 [Maylandia zebra]	0	-2.08793	1.0231	2.13617			QPCR data
c181880_g2_i2	LG19	25248074	25247876	XP_005948801.1	extracellular calcium-sensing receptor-like [Haplochromis burtoni]	4.92e-32	-2.15862	1.28686	2.77784
c182268_g1_i4	#N/A	113480	114017	NP_001004966.1	protein Simiate [Xenopus (Silurana) tropicalis]	4.89e-14	-2.09259	1.02384	2.14248				Smpx	Myoz	Tmod	Nrap	MyoD	tgfb3	foxo3	cacnb1	cas3	gadd45g
c182314_g3_i1	LG13	18330807	18332912	XP_636078.1	hypothetical protein DDB_G0289719 [Dictyostelium discoideum AX4]	0	2.71197	20.6903	7.62923		average	BM	4.41642	1.93699	2.66704	2.77393	7.56505	5.43245	1.09362	83.1545	1.11821	1.05095
c182459_g2_i3	LG9	11724040	11723537	XP_009295679.1	LIM domain and actin-binding protein 1-like isoform X3 [Danio rerio]	0	-2.77218	1.11114	3.08026			SM	1.04417	1.05496	1.04273	1.03424	1.0678	1.27919	3.81891	3.75959	12.4885	16.5742
c182594_g1_i1	#N/A	198919	200282	XP_005719979.1	protocadherin gamma-A2-like [Pundamilia nyererei]	0	-2.07263	1.8701	3.87602
c182857_g1_i2	LG16-21	16722699	16713078	XM_005452967.1	PREDICTED Oreochromis niloticus xin actin-binding repeat-containing protein 2-like (LOC102077427), mRNA	0	-2.3868	5.35434	12.7797		std dev	BM	0.196565	0.0534208	0.0306042	0.129943	0.226764	0.680924	0.0601121	5.58183	0.0983391	0.0742567
c183113_g1_i2	LG7	16633897	16633344	XM_005456261.1	PREDICTED Oreochromis niloticus probable E3 ubiquitin-protein ligase HERC1-like (LOC102078309), transcript variant X2, mRNA	0	-6.58575	2.83105	18.6446			SM	0.0416236	0.0815064	0.0506698	0.0306056	0.062992	0.0920674	0.22721	0.817848	0.35349	0.743611
c183156_g1_i3	LG6	17141751	17142320	XP_002775726.1	Transposable element Tc3 transposase, putative [Perkinsus marinus ATCC 50983]	1.62e-29	-2.19156	3.09661	6.78641
c200761_g1_i1	#N/A	1102	1274	XP_005465480.1	complement C1q-like protein 2-like [Oreochromis niloticus]	0	-2.08372	1.55237	3.2347		paired ttest		9.63668e-05	0.000562945	1.58492e-05	0.000153611	5.18978e-06	0.0113263	0.00213297	0.00119809	0.000263032	0.000621261
Contig10032	#N/A	1451336	1452047	XM_005455851.1	PREDICTED Oreochromis niloticus histone H2B 1/2-like (LOC100693006), mRNA	0	2.23502	3.75346	1.67938
Contig1005	#N/A	33694	33016	XM_003458228.2	PREDICTED Oreochromis niloticus protein disulfide-isomerase A6-like (LOC100697107), mRNA	0	-2.21138	2.65855	5.87907
Contig10074	LG14	15733438	15735276	XM_003450805.2	PREDICTED Oreochromis niloticus calmodulin-like (LOC100705435), mRNA	0	3.56997	16.789	4.70285
Contig10079	LG14	15297406	15293065	XM_003450831.2	PREDICTED Oreochromis niloticus protein phosphatase 1 regulatory subunit 37-like (LOC100712123), transcript variant X1, mRNA	0	-2.00106	3.597	7.19782
Contig10080	LG14	15190877	15192146	XM_003450802.2	PREDICTED Oreochromis niloticus gem-associated protein 7-like (LOC100704629), mRNA	8.06e-39	-2.25907	2.13428	4.82149
Contig10087	LG1	2235817	2235072	XM_003450778.2	PREDICTED Oreochromis niloticus methylthioribulose-1-phosphate dehydratase-like (LOC100697889), transcript variant X1, mRNA	0	-4.93962	2.35424	11.6291
Contig10093	LG1	989968	990494	XM_003450789.2	PREDICTED Oreochromis niloticus transaldolase-like (LOC100701115), mRNA	0	-2.59287	4.07805	10.5738
Contig10183	LG11	19934630	19935562	XM_003450658.2	PREDICTED Oreochromis niloticus uncharacterized LOC100711315 (LOC100711315), mRNA	0	2.03611	2.32147	1.14015
Contig10187	LG11	19747153	19747749	XM_003450592.2	PREDICTED Oreochromis niloticus COP9 signalosome complex subunit 7a-like (LOC100692548), transcript variant X1, mRNA	0	-3.28707	16.8584	55.4146
Contig102	LG15	1898200	1899694	XM_003446277.2	PREDICTED Oreochromis niloticus protein yippee-like 5-like (LOC100692709), mRNA	0	-6.04495	2.24556	13.5743
Contig10229	LG11	18800802	18801350	XM_003450680.2	PREDICTED Oreochromis niloticus microfibrillar-associated protein 2-like (LOC100694433), mRNA	0	3.18373	13.0994	4.11447
Contig10237	LG11	18685377	18683744	XM_003450617.2	PREDICTED Oreochromis niloticus voltage-dependent calcium channel gamma-6 subunit-like (LOC100700027), mRNA	0	3.34152	7.48005	2.23852
Contig10283	LG11	22232979	22237472	XM_005455292.1	PREDICTED Oreochromis niloticus serine/threonine-protein kinase 40-like (LOC100703453), transcript variant X2, mRNA	0	2.73643	6.20523	2.26764
Contig10324	LG3	2699990	2697602	XM_003450349.2	PREDICTED Oreochromis niloticus RNA-binding protein 4B-like (LOC100694519), mRNA	0	-2.03462	1.36235	2.77186
Contig10325	LG3	2685061	2685925	XM_003450373.2	PREDICTED Oreochromis niloticus RNA-binding protein 4B-like (LOC100701112), transcript variant X1, mRNA	0	-2.08685	1.20782	2.52053
Contig1033	LG13	14867809	14866485	XM_005473964.1	PREDICTED Oreochromis niloticus O-acetyl-ADP-ribose deacetylase MACROD2-like (LOC102077707), transcript variant X1, mRNA	0	3.04488	3.38806	1.11271
Contig10334	LG3	2410851	2411347	XM_003450366.2	PREDICTED Oreochromis niloticus ependymin-like (LOC100699219), mRNA	0	4.14357	21.5087	5.19087
Contig10348	LG11	27093311	27094065	XM_003450269.2	PREDICTED Oreochromis niloticus induced myeloid leukemia cell differentiation protein Mcl-1 homolog (LOC100695229), mRNA	0	-2.26621	67.1171	152.101
Contig10362	LG11	26193348	26192497	XM_005455131.1	PREDICTED Oreochromis niloticus homocysteine-responsive endoplasmic reticulum-resident ubiquitin-like domain member 2 protein-like (LOC100691736), mRNA	0	-2.21649	15.2754	33.8576
Contig10368	LG11	25478489	25477287	XM_003450288.2	PREDICTED Oreochromis niloticus transmembrane protein 106B-like (LOC100700572), mRNA	0	-2.19971	1.8593	4.08993
Contig10374	LG11	25140378	25142488	XM_003450283.2	PREDICTED Oreochromis niloticus WD repeat-containing protein mio-like (LOC100699218), mRNA	0	-3.22748	3.53951	11.4237
Contig10383	LG14	27433863	27430727	XM_003450164.2	PREDICTED Oreochromis niloticus probable ATP-dependent RNA helicase ddx6-like (LOC100711311), transcript variant X1, mRNA	0	-2.11597	2.34498	4.96189
Contig10400	LG14	26100171	26104342	XM_003450147.2	PREDICTED Oreochromis niloticus forkhead box protein O1-A-like (LOC100706939), mRNA	0	-3.12253	6.8993	21.5433
Contig10431	#N/A	2825576	2824519	XM_003450050.2	PREDICTED Oreochromis niloticus peripheral myelin protein 22-like (LOC100701746), transcript variant X1, mRNA	0	3.59325	7.20738	2.00581
Contig10462	#N/A	1669328	1666982	XM_005454923.1	PREDICTED Oreochromis niloticus myeloid-associated differentiation marker-like protein 2-like (LOC100707908), mRNA	0	3.49395	3.76091	1.07641
Contig10534	LG6	23725983	23728020	XM_005454779.1	PREDICTED Oreochromis niloticus neuropathy target esterase-like (LOC100707824), transcript variant X1, mRNA	0	-2.28155	4.08376	9.3173
Contig10582	LG15	15911608	15912270	XM_005454693.1	PREDICTED Oreochromis niloticus F-box only protein 25-like (LOC100692454), transcript variant X3, mRNA	0	-4.87267	1.06574	5.19301
Contig1059	LG8-24	10894857	10894082	XM_003438769.2	PREDICTED Oreochromis niloticus SUMO-conjugating enzyme UBC9-like (LOC100695796), transcript variant X1, mRNA	0	-2.83774	1.0708	3.03864
Contig1061	LG6	14500322	14499770	XM_003452250.2	PREDICTED Oreochromis niloticus myozenin-2-like (LOC100711322), transcript variant 1, mRNA	0	2.10854	24.9319	11.8242
Contig10625	LG15	14256560	14257397	XM_005454621.1	PREDICTED Oreochromis niloticus armadillo repeat-containing protein 2-like (LOC100696634), transcript variant X2, mRNA	0	-3.87265	1.05855	4.09941
Contig10626	LG15	14122287	14121444	XM_003449867.2	PREDICTED Oreochromis niloticus sorting nexin-3-like (LOC100696105), transcript variant X1, mRNA	0	-2.3798	10.8147	25.7367
Contig10642	LG10	2502735	2501834	XM_005454593.1	PREDICTED Oreochromis niloticus ubiquitin specific peptidase 25 (usp25), transcript variant X5, mRNA	0	-5.2241	2.92142	15.2618
Contig10643	LG10	2502735	2501834	XM_005454591.1	PREDICTED Oreochromis niloticus ubiquitin specific peptidase 25 (usp25), transcript variant X3, mRNA	0	-5.27852	3.32027	17.5261
Contig10644	LG10	2502735	2501834	XM_005454589.1	PREDICTED Oreochromis niloticus ubiquitin specific peptidase 25 (usp25), transcript variant X1, mRNA	0	-5.16368	3.83856	19.8211
Contig10662	LG7	14866582	14866855	XM_003449648.2	PREDICTED Oreochromis niloticus uncharacterized LOC100705342 (LOC100705342), mRNA	3.66e-40	-2.54327	1.33648	3.39904
Contig10665	LG7	14854194	14855132	XM_003449647.2	PREDICTED Oreochromis niloticus surfeit locus protein 6 homolog (LOC100705078), mRNA	0	-2.36486	2.27236	5.37382
Contig10687	LG7	13272754	13272315	XM_003449630.2	PREDICTED Oreochromis niloticus ribosome-releasing factor 2, mitochondrial-like (LOC100700485), mRNA	0	-3.90007	1.04329	4.06891
Contig10704	LG7	12334680	12334115	XM_003449616.2	PREDICTED Oreochromis niloticus trafficking protein particle complex subunit 13-like (LOC100696730), transcript variant X1, mRNA	0	-7.01428	2.22813	15.6288
Contig10728	LG3	13237465	13237164	XM_003449382.2	PREDICTED Oreochromis niloticus mitochondrial inner membrane protein OXA1L-like (LOC100700207), mRNA	0	-2.18565	7.12086	15.5637
Contig10733	LG3	13158537	13157770	XM_003449344.2	PREDICTED Oreochromis niloticus mitochondrial fission 1 protein-like (LOC100690033), mRNA	0	-2.89942	6.9277	20.0863
Contig10739	LG3	12868818	12870113	XM_005454407.1	PREDICTED Oreochromis niloticus stromal interaction molecule 2-like (LOC100697529), transcript variant X1, mRNA	0	2.41555	3.10658	1.28607
Contig10749	LG3	11096133	11099632	XM_003449332.2	PREDICTED Oreochromis niloticus DNA-directed RNA polymerase II subunit RPB1-like (LOC100709712), mRNA	0	-4.65887	4.33664	20.2038
Contig10760	LG14	7107910	7110294	XM_003449257.2	PREDICTED Oreochromis niloticus ragulator complex protein LAMTOR1-like (LOC100711488), transcript variant X1, mRNA	0	-2.00188	13.2379	26.5007
Contig10764	LG14	7000895	7001574	XM_005454353.1	PREDICTED Oreochromis niloticus caseinolytic peptidase B protein homolog (LOC100705240), mRNA	0	-3.54549	2.40491	8.52659
Contig10767	LG14	6691237	6689555	XM_003449252.2	PREDICTED Oreochromis niloticus cullin-3-like (LOC100710156), transcript variant X1, mRNA	0	-2.63993	3.23468	8.53932
Contig10770	LG14	6651107	6652699	XM_003449310.2	PREDICTED Oreochromis niloticus NADPH--cytochrome P450 reductase-like (LOC100703354), transcript variant X1, mRNA	0	-3.57659	2.26343	8.09536
Contig10818	#N/A	2885064	2882954	XM_003449182.2	PREDICTED Oreochromis niloticus transmembrane protein 170A-like (LOC100690843), mRNA	0	-2.41017	1.03845	2.50284
Contig10819	LG10	6537722	6539459	XM_005454251.1	PREDICTED Oreochromis niloticus protein phosphatase 6, regulatory subunit 3 (ppp6r3), transcript variant X5, mRNA	0	-2.32138	1.04369	2.42279
Contig1083	LG8-24	5013397	5012229	XM_003438505.2	PREDICTED Oreochromis niloticus diacylglycerol lipase, beta (daglb), mRNA	0	-3.59644	2.77828	9.9919
Contig1085	LG7	42801883	42802550	XM_003440374.2	PREDICTED Oreochromis niloticus 26S proteasome non-ATPase regulatory subunit 7-like (LOC100698291), mRNA	0	-5.78015	8.08155	46.7126
Contig10884	LG20	22028866	22030184	XM_005454108.1	PREDICTED Oreochromis niloticus lysosomal amino acid transporter 1 homolog (LOC100706031), transcript variant X3, mRNA	0	-11.8931	1.07879	12.8302
Contig10916	LG20	19738407	19736566	XM_003449145.2	PREDICTED Oreochromis niloticus serine/threonine-protein kinase pim-1-like (LOC100704168), mRNA	0	-2.42504	4.68989	11.3732
Contig10923	#N/A	3228436	3229807	XM_005454036.1	PREDICTED Oreochromis niloticus arrestin domain-containing protein 2-like (LOC100696101), transcript variant X3, mRNA	0	-3.14862	16.2565	51.1855
Contig10940	#N/A	2634897	2636520	XM_003449019.2	PREDICTED Oreochromis niloticus R3H domain-containing protein 4-like (LOC100692900), mRNA	0	-2.03887	6.64763	13.5537
Contig10943	#N/A	2519800	2523179	XM_003449018.2	PREDICTED Oreochromis niloticus solute carrier family 35 member E1-like (LOC100692631), mRNA	0	-4.29455	1.41065	6.05811
Contig10952	#N/A	2243301	2240858	XM_005453976.1	PREDICTED Oreochromis niloticus sodium/iodide cotransporter-like (LOC100703992), transcript variant X1, mRNA	0	-2.74123	1.67497	4.59148
Contig10960	#N/A	1373684	1372821	XM_005453960.1	PREDICTED Oreochromis niloticus probable ATP-dependent RNA helicase DDX59-like (LOC100701019), transcript variant X1, mRNA	0	-2.83145	2.03624	5.76551
Contig11	LG20	31376120	31371678	XM_005478376.1	PREDICTED Oreochromis niloticus transmembrane protein 115-like (LOC100705937), transcript variant X4, mRNA	0	-2.41189	1.21484	2.93006
Contig1101	LG8-24	17221607	17221193	XM_005471338.1	PREDICTED Oreochromis niloticus dual specificity phosphatase DUPD1-like (LOC100701986), mRNA	0	2.27519	15.7323	6.91475
Contig11038	LG8-24	27097099	27095801	XM_003448732.2	PREDICTED Oreochromis niloticus microfibril-associated glycoprotein 4-like (LOC100703541), mRNA	0	2.49307	2.82433	1.13287
Contig11041	LG8-24	26600310	26601147	XM_003448728.2	PREDICTED Oreochromis niloticus ATP-dependent RNA helicase DHX8-like (LOC100702461), mRNA	0	-2.89515	2.89324	8.37637
Contig11047	LG8-24	26294454	26295457	XM_003448662.2	PREDICTED Oreochromis niloticus N-ethylmaleimide-sensitive factor (nsf), mRNA	0	-2.19761	1.39975	3.0761
Contig11048	LG8-24	26263529	26265160	XM_003448661.2	PREDICTED Oreochromis niloticus 26S proteasome non-ATPase regulatory subunit 11B-like (LOC100706559), transcript variant X1, mRNA	0	-14.3901	7.98249	114.869
Contig11057	LG8-24	25922711	25923223	XM_003448656.2	PREDICTED Oreochromis niloticus 39S ribosomal protein L10, mitochondrial-like (LOC100705238), mRNA	0	-2.82377	5.29942	14.9643
Contig11062	LG8-24	25858029	25853537	XM_005453753.1	PREDICTED Oreochromis niloticus papilin-like (LOC100703989), mRNA	0	-6.6547	1.24231	8.26723
Contig11064	LG8-24	25752331	25750984	XM_003448721.2	PREDICTED Oreochromis niloticus tax1-binding protein 1 homolog B-like (LOC100700291), transcript variant X1, mRNA	0	-3.15822	31.7407	100.244
Contig11083	LG8-24	25195865	25196583	XM_003448710.2	PREDICTED Oreochromis niloticus S-adenosylmethionine synthase isoform type-1-like (LOC100697074), transcript variant X1, mRNA	0	2.13455	5.00972	2.34696
Contig111	LG6	4027208	4024114	XM_005458644.1	PREDICTED Oreochromis niloticus aminopeptidase puromycin sensitive (npepps), transcript variant X4, mRNA	0	-5.63869	2.4036	13.5532
Contig11119	LG8-24	24051089	24048356	XM_003448623.2	PREDICTED Oreochromis niloticus nuclear protein localization 4 homolog (S. cerevisiae) (nploc4), transcript variant X1, mRNA	0	-4.06704	5.75376	23.4008
Contig1113	LG5	25016937	25019226	XM_005453504.1	PREDICTED Oreochromis niloticus TAR DNA-binding protein 43-like (LOC100704166), transcript variant X2, mRNA	0	-2.61577	5.23067	13.6822
Contig11131	LG8-24	23721797	23724359	XM_003448737.2	PREDICTED Oreochromis niloticus charged multivesicular body protein 6-like (LOC100705156), mRNA	0	-5.25521	2.37812	12.4975
Contig11143	LG5	27626736	27624173	XM_003448373.2	PREDICTED Oreochromis niloticus charged multivesicular body protein 4b-like (LOC100695572), mRNA	0	-2.2433	4.89655	10.9844
Contig11145	LG5	27246761	27247453	XM_003448369.2	PREDICTED Oreochromis niloticus cytochrome c1, heme protein, mitochondrial-like (LOC100694607), transcript variant 1, mRNA	0	-2.03203	38.7453	78.7317
Contig11162	LG5	26346245	26349294	XM_005453582.1	PREDICTED Oreochromis niloticus inositol hexakisphosphate kinase 1-like (LOC100691012), mRNA	0	-2.10903	1.20885	2.5495
Contig11174	LG5	26186739	26186054	XM_003448413.2	PREDICTED Oreochromis niloticus probable tRNA pseudouridine synthase 2-like (LOC100706557), mRNA	0	-2.75316	1.59408	4.38875
Contig11191	LG5	25535283	25536242	XM_003448338.2	PREDICTED Oreochromis niloticus caveolin-2-like (LOC100709253), mRNA	0	2.62591	28.6454	10.9087
Contig11195	LG5	25393370	25390035	XM_003448332.2	PREDICTED Oreochromis niloticus sodium-coupled neutral amino acid transporter 3-like (LOC100707627), mRNA	0	7.18475	16.4424	2.28852
Contig112	#N/A	42118	41544	XM_003459484.2	PREDICTED Oreochromis niloticus proteasome maturation protein-like (LOC100704752), transcript variant X1, mRNA	0	-4.651	7.10516	33.0461
Contig1120	LG6	28072732	28072177	XM_005460514.1	PREDICTED Oreochromis niloticus ribosomal protein S6 kinase alpha-6-like (LOC100693023), transcript variant X1, mRNA	0	-3.71451	4.34634	16.1445
Contig11217	LG5	24646395	24648036	XM_003448386.2	PREDICTED Oreochromis niloticus twinfilin-2-like (LOC100699034), transcript variant X1, mRNA	0	-2.55801	45.9225	117.47
Contig11225	LG5	24259382	24258549	XM_003448379.2	PREDICTED Oreochromis niloticus phosphopantothenate--cysteine ligase-like (LOC100697161), transcript variant X1, mRNA	0	-3.31341	1.57686	5.22479
Contig11246	LG19	21697471	21696036	XM_005453397.1	PREDICTED Oreochromis niloticus la-related protein 1B-like (LOC100690925), transcript variant X2, mRNA	0	-2.29484	5.13947	11.7943
Contig11261	LG19	20568985	20569653	XM_003447840.2	PREDICTED Oreochromis niloticus M-phase inducer phosphatase 2-like (LOC100711118), transcript variant X1, mRNA	0	-2.10248	1.9278	4.05316
Contig11269	LG19	20292993	20295034	XM_003447832.2	PREDICTED Oreochromis niloticus RAB3 GTPase activating protein subunit 2 (non-catalytic) (rab3gap2), mRNA	0	-2.37201	2.54299	6.032
Contig11278	LG19	20055061	20052655	XM_003447825.2	PREDICTED Oreochromis niloticus uncharacterized LOC100707090 (LOC100707090), mRNA	0	-2.06079	1.19334	2.45922
Contig11291	LG19	19662742	19665886	XM_005453306.1	PREDICTED Oreochromis niloticus cytochrome P450 1B1-like (LOC100707021), mRNA	0	-2.0189	3.49418	7.05442
Contig11293	LG19	19456724	19454324	XM_005453302.1	PREDICTED Oreochromis niloticus cysteine-rich motor neuron 1 protein-like (LOC100704430), transcript variant X3, mRNA	0	-2.96631	1.25964	3.73648
Contig11294	LG19	19456724	19454324	XM_003447815.2	PREDICTED Oreochromis niloticus cysteine-rich motor neuron 1 protein-like (LOC100704430), transcript variant X1, mRNA	0	-2.45047	1.30043	3.18666
Contig1130	LG19	11093460	11092824	XM_003445452.2	PREDICTED Oreochromis niloticus cyclin-dependent kinase inhibitor 3-like (LOC100694859), mRNA	0	-2.43211	1.52058	3.69822
Contig11306	LG19	18945815	18948066	XM_003447732.2	PREDICTED Oreochromis niloticus zinc finger FYVE domain-containing protein 1-like (LOC100704695), transcript variant X1, mRNA	0	-3.67002	1.99785	7.33217
Contig11319	LG2	3696527	3697432	XM_005453251.1	PREDICTED Oreochromis niloticus matrin-3-like (LOC100702727), mRNA	0	-4.42276	1.49856	6.62779
Contig11336	LG2	522850	520882	XM_005453215.1	PREDICTED Oreochromis niloticus proton-coupled amino acid transporter 1-like (LOC100697342), transcript variant X1, mRNA	0	-5.31597	1.6101	8.55925
Contig11356	LG3	17753230	17752205	XM_003447594.2	PREDICTED Oreochromis niloticus nitrilase homolog 1-like (LOC100709883), transcript variant X1, mRNA	0	-2.73925	1.77409	4.85968
Contig11369	LG3	16928648	16930001	XM_003447541.2	PREDICTED Oreochromis niloticus protein TEX261-like (LOC100694420), mRNA	0	-3.62046	2.79779	10.1293
Contig11375	LG3	16728370	16727651	XM_003447538.2	PREDICTED Oreochromis niloticus phosphatidylinositol 3-kinase catalytic subunit type 3-like (LOC100693616), mRNA	0	-13.4417	2.00727	26.9811
Contig1138	LG20	10611218	10610418	XM_003438960.2	PREDICTED Oreochromis niloticus transcription initiation factor TFIID subunit 11-like (LOC100701972), transcript variant X1, mRNA	0	-2.53908	1.44913	3.67945
Contig11391	LG3	15072466	15077547	XM_005453092.1	PREDICTED Oreochromis niloticus sorting nexin-1-like (LOC100699662), transcript variant X2, mRNA	0	-2.92297	2.2836	6.6749
Contig1140	LG2	16307249	16306871	XM_003444577.2	PREDICTED Oreochromis niloticus mediator of RNA polymerase II transcription subunit 19-A-like (LOC100706646), mRNA	0	-2.93583	5.78387	16.9805
Contig11420	LG16-21	17973982	17973464	XM_003447344.2	PREDICTED Oreochromis niloticus pituitary tumor-transforming gene 1 protein-interacting protein-like (LOC100709516), transcript variant X1, mRNA	0	-2.62412	1.62855	4.2735
Contig11467	LG16-21	16404477	16403947	XM_005452941.1	PREDICTED Oreochromis niloticus E3 ubiquitin-protein ligase UBR3-like (LOC100697341), transcript variant X2, mRNA	0	-3.78357	1.58311	5.98982
Contig11468	LG16-21	16403947	16404477	XM_005452940.1	PREDICTED Oreochromis niloticus E3 ubiquitin-protein ligase UBR3-like (LOC100697341), transcript variant X1, mRNA	0	-4.14009	1.49223	6.17796
Contig11478	LG16-21	16059559	16058032	XM_003447312.2	PREDICTED Oreochromis niloticus nuclear pore glycoprotein p62-like (LOC100700912), mRNA	0	-8.65441	2.34688	20.3109
Contig11483	LG16-21	15833366	15834543	XM_005452913.1	PREDICTED Oreochromis niloticus corepressor interacting with RBPJ 1-like (LOC100694418), mRNA	0	-2.51701	3.68764	9.28184
Contig1152	LG10	10136261	10135958	XM_003446839.2	PREDICTED Oreochromis niloticus peroxiredoxin-4-like (LOC100709606), transcript variant X1, mRNA	0	2.28812	2.73525	1.19541
Contig1154	LG1	4600049	4593485	XM_005463184.1	PREDICTED Oreochromis niloticus WASP homolog-associated protein with actin, membranes and microtubules-like (LOC100690695), mRNA	0	-2.75802	2.10198	5.79731
Contig11567	LG22	4678873	4677696	XM_005452770.1	PREDICTED Oreochromis niloticus enhancer of filamentation 1-like (LOC100704345), transcript variant X1, mRNA	0	-3.67999	1.86129	6.84954
Contig11568	LG22	4654832	4655990	XM_003447240.2	PREDICTED Oreochromis niloticus small integral membrane protein 13-like (LOC100704077), mRNA	0	-2.21111	7.23348	15.994
Contig11577	LG22	4323100	4323333	XM_003447178.2	PREDICTED Oreochromis niloticus proteasome subunit beta type-2-like (LOC100710147), transcript variant X1, mRNA	0	-6.25132	9.45144	59.084
Contig11589	LG22	3293575	3291928	XM_005452720.1	PREDICTED Oreochromis niloticus actin-binding Rho-activating protein-like (LOC100706656), transcript variant X1, mRNA	0	2.97287	3.06879	1.03227
Contig116	LG1	12343477	12341381	XM_003442362.2	PREDICTED Oreochromis niloticus cysteine-rich secretory protein LCCL domain-containing 2-like (LOC100690449), transcript variant X1, mRNA	0	-2.08717	9.09438	18.9815
Contig1160	LG7	35842310	35842772	XM_003453631.2	PREDICTED Oreochromis niloticus protein PBDC1-like (LOC100690868), mRNA	0	-2.66873	4.34422	11.5935
Contig11600	LG22	2817959	2820182	XM_003447216.2	PREDICTED Oreochromis niloticus zinc finger and BTB domain-containing protein 12-like (LOC100697340), transcript variant X1, mRNA	0	-3.79253	1.05758	4.0109
Contig11619	#N/A	3452645	3450961	XM_003446903.2	PREDICTED Oreochromis niloticus F-box only protein 40-like (LOC100703618), transcript variant X1, mRNA	0	2.36505	4.49113	1.89896
Contig11627	#N/A	3099584	3098529	XM_005452643.1	PREDICTED Oreochromis niloticus transcription elongation regulator 1-like (LOC100697692), transcript variant X2, mRNA	0	-2.66191	2.54789	6.78228
Contig11628	#N/A	3099584	3098529	XM_005452642.1	PREDICTED Oreochromis niloticus transcription elongation regulator 1-like (LOC100697692), transcript variant X1, mRNA	0	-2.28609	2.88107	6.58641
Contig1163	#N/A	1078823	1077203	XM_003455472.2	PREDICTED Oreochromis niloticus ras-related protein Rab-9A-like (LOC100695427), mRNA	0	-5.31511	1.57561	8.37453
Contig1164	LG20	30225275	30227423	XM_005478318.1	PREDICTED Oreochromis niloticus vesicle-associated membrane protein-associated protein B/C-like (LOC100711919), transcript variant X2, mRNA	0	-3.72927	3.24108	12.0869
Contig11644	#N/A	2571733	2570752	XM_005452618.1	PREDICTED Oreochromis niloticus EH domain-binding protein 1-like protein 1-like (LOC100709607), transcript variant X6, mRNA	0	2.15513	3.58202	1.66209
Contig11645	#N/A	2571733	2570752	XM_005452615.1	PREDICTED Oreochromis niloticus EH domain-binding protein 1-like protein 1-like (LOC100709607), transcript variant X3, mRNA	0	2.50562	5.3679	2.14234
Contig11672	#N/A	1265026	1263559	XM_005452573.1	PREDICTED Oreochromis niloticus E3 ubiquitin-protein ligase RNF14-like (LOC100690377), transcript variant X1, mRNA	0	-2.28089	3.95883	9.02966
Contig11673	#N/A	1256886	1257959	XM_003446935.2	PREDICTED Oreochromis niloticus heat shock 70 kDa protein 4-like (LOC100690112), transcript variant X1, mRNA	0	2.61521	4.60319	1.76016
Contig11688	#N/A	224295	224817	XM_003446928.2	PREDICTED Oreochromis niloticus prolyl 4-hydroxylase, alpha polypeptide II (p4ha2), transcript variant X1, mRNA	0	-2.15098	5.14488	11.0665
Contig11689	#N/A	224295	224817	XM_005452539.1	PREDICTED Oreochromis niloticus prolyl 4-hydroxylase, alpha polypeptide II (p4ha2), transcript variant X2, mRNA	0	-2.94864	2.10789	6.21542
Contig11731	LG15	6076618	6077546	XM_003446663.2	PREDICTED Oreochromis niloticus collagen, type XII, alpha 1 (col12a1), mRNA	0	2.80082	5.61992	2.00652
Contig1174	#N/A	143280	143586	XM_003459196.2	PREDICTED Oreochromis niloticus bleomycin hydrolase-like (LOC100707585), mRNA	0	-3.70448	4.04495	14.9844
Contig11792	#N/A	736779	739259	XM_003446534.2	PREDICTED Oreochromis niloticus small ubiquitin-related modifier 1-like (LOC100695835), mRNA	0	-2.02475	4.98235	10.088
Contig11865	LG12	21577492	21578768	XM_005452160.1	PREDICTED Oreochromis niloticus histone-lysine N-methyltransferase SMYD1-like (LOC100708974), transcript variant X3, mRNA	0	2.08299	10.6442	5.11005
Contig11872	LG12	20891894	20893585	XM_003446148.2	PREDICTED Oreochromis niloticus cyclic AMP-responsive element-binding protein 3-like protein 3-like (LOC100702359), mRNA	0	-3.06788	1.58328	4.85732
Contig11877	LG12	20815972	20814885	XM_003446081.2	PREDICTED Oreochromis niloticus UPF0600 protein C5orf51 homolog (LOC100706278), mRNA	0	-2.56006	1.21229	3.10352
Contig11922	LG12	18304010	18306333	XM_005452054.1	PREDICTED Oreochromis niloticus cytosolic carboxypeptidase 1-like (LOC100692438), transcript variant X1, mRNA	0	2.0934	4.19548	2.00414
Contig11990	LG16-21	19948776	19947575	XM_005451927.1	PREDICTED Oreochromis niloticus protein HEG-like (LOC100696794), transcript variant X2, mRNA	0	2.02659	2.86164	1.41205
Contig12052	LG17	29483832	29485438	XM_005451801.1	PREDICTED Oreochromis niloticus UTP20, small subunit (SSU) processome component, homolog (yeast) (utp20), transcript variant X2, mRNA	0	-2.02327	1.05114	2.12673
Contig1207	LG7	19513973	19512941	XM_003444314.2	PREDICTED Oreochromis niloticus protein-lysine 6-oxidase-like (LOC100702891), transcript variant X1, mRNA	0	2.65034	2.90707	1.09687
Contig12080	LG17	23952679	23953722	XM_005451714.1	PREDICTED Oreochromis niloticus leiomodin-2-like (LOC100693518), mRNA	0	2.15995	4.49784	2.08239
Contig12084	LG17	23893738	23894213	XM_003444974.2	PREDICTED Oreochromis niloticus protein asunder homolog (LOC100700555), mRNA	0	-4.99749	1.78443	8.91767
Contig12096	LG17	23455483	23457364	XM_003444967.2	PREDICTED Oreochromis niloticus adiponectin receptor protein 2-like (LOC100698750), mRNA	0	-2.72638	6.71194	18.2993
Contig12137	LG17	20086857	20085377	XM_005451600.1	PREDICTED Oreochromis niloticus lumican-like (LOC100692073), transcript variant X2, mRNA	0	4.87582	17.0483	3.49651
Contig12143	LG17	20007379	20009283	XM_005451591.1	PREDICTED Oreochromis niloticus T-complex protein 11-like protein 2-like (LOC100701910), mRNA	0	2.20343	5.93293	2.69259
Contig12146	LG17	19673344	19675022	XM_005451589.1	PREDICTED Oreochromis niloticus UHRF1 binding protein 1-like (uhrf1bp1l), mRNA	0	-5.90564	2.75124	16.2479
Contig12150	LG17	19627678	19625736	XM_003445041.2	PREDICTED Oreochromis niloticus ADP-ribosylation factor GTPase-activating protein 3-like (LOC100695650), transcript variant X1, mRNA	0	-2.09994	1.45532	3.05609
Contig12160	LG12	32581438	32578778	XM_005451552.1	PREDICTED Oreochromis niloticus KN motif and ankyrin repeat domains 1 (kank1), transcript variant X1, mRNA	0	-2.3726	1.69336	4.01766
Contig12167	LG12	31790547	31790804	XM_003444472.2	PREDICTED Oreochromis niloticus peptidylprolyl isomerase (cyclophilin)-like 2 (ppil2), mRNA	0	-2.01447	1.82897	3.6844
Contig12186	LG12	30059565	30058527	XM_003444458.2	PREDICTED Oreochromis niloticus calcium-binding mitochondrial carrier protein SCaMC-2-A-like (LOC100697244), mRNA	0	5.15283	36.6003	7.10296
Contig1219	#N/A	771860	772416	XM_003455418.2	PREDICTED Oreochromis niloticus small acidic protein-like (LOC100704288), mRNA	0	-2.03046	5.48773	11.1426
Contig12213	LG12	28409832	28409573	XM_003444495.2	PREDICTED Oreochromis niloticus interleukin-1 beta-like (LOC100707443), transcript variant X1, mRNA	0	-2.41491	1.00732	2.43257
Contig12266	LG7	21344236	21344743	XM_003444402.2	PREDICTED Oreochromis niloticus nucleolar complex protein 4 homolog (LOC100704416), mRNA	0	-3.02171	1.09427	3.30657
Contig12271	LG7	20673976	20675407	XM_005451339.1	PREDICTED Oreochromis niloticus splicing factor, suppressor of white-apricot homolog (LOC100703063), transcript variant X3, mRNA	0	-2.33123	1.2216	2.84785
Contig12296	LG7	19707410	19704281	XM_003444384.2	PREDICTED Oreochromis niloticus signal peptide peptidase-like 3-like (LOC100698747), mRNA	0	-2.05018	1.18683	2.43321
Contig12319	LG7	19215137	19214921	XM_003444308.2	PREDICTED Oreochromis niloticus annexin A4-like (LOC100701274), mRNA	0	2.21149	2.99368	1.35369
Contig12327	LG23	8412910	8409686	XM_005451240.1	PREDICTED Oreochromis niloticus ubiquitin-protein ligase E3A-like (LOC100696261), transcript variant X1, mRNA	0	-6.57395	2.45966	16.1697
Contig1235	LG19	9932944	9931486	XM_003442856.2	PREDICTED Oreochromis niloticus ubiquitin-conjugating enzyme E2 D2-like (LOC100692968), transcript variant 1, mRNA	0	-5.57934	15.5283	86.6379
Contig12361	LG23	6201130	6203004	XM_003444304.2	PREDICTED Oreochromis niloticus glutamine synthetase-like (LOC100700186), mRNA	0	-6.9828	9.65299	67.4049
Contig1237	LG5	4414818	4415359	XM_003452585.2	PREDICTED Oreochromis niloticus cathepsin D-like (LOC100690050), mRNA	0	-4.19191	14.2957	59.9264
Contig12370	LG23	5644012	5639790	XM_003444294.2	PREDICTED Oreochromis niloticus F-box-like/WD repeat-containing protein TBL1XR1-like (LOC100697596), transcript variant X1, mRNA	0	-2.60657	1.00466	2.61871
Contig12385	LG23	3561451	3562302	XM_003444232.2	PREDICTED Oreochromis niloticus DPH3 homolog (LOC100702351), mRNA	0	-6.65495	1.18006	7.85321
Contig1239	LG22	23476231	23475118	XM_003448878.2	PREDICTED Oreochromis niloticus small integral membrane protein 12-like (LOC100698330), transcript variant X1, mRNA	0	-2.65237	1.63288	4.331
Contig1244	LG5	17810823	17809065	XM_003441471.2	PREDICTED Oreochromis niloticus GTP-binding protein Rheb-like (LOC100700986), mRNA	0	-2.16515	6.58424	14.2559
Contig12451	LG13	29748452	29747830	XM_005450949.1	PREDICTED Oreochromis niloticus CUGBP Elav-like family member 2-like (LOC100705935), transcript variant X2, mRNA	0	-2.86056	1.45984	4.17595
Contig12463	LG13	29426374	29427751	XM_003443980.2	PREDICTED Oreochromis niloticus 5'-nucleotidase domain containing 3 (nt5dc3), mRNA	0	-2.06478	3.86224	7.97465
Contig12464	LG13	29390555	29388572	XM_005450921.1	PREDICTED Oreochromis niloticus HMG box-containing protein 1-like (LOC100700002), transcript variant X2, mRNA	0	-4.70312	2.62505	12.3459
Contig12474	LG13	28561066	28561651	XM_003443970.2	PREDICTED Oreochromis niloticus caprin-1-like (LOC100700275), transcript variant X1, mRNA	0	-2.71069	43.5403	118.024
Contig12484	LG13	28385034	28382714	XM_003443866.2	PREDICTED Oreochromis niloticus ubiquitin-conjugating enzyme E2 Q2-like (LOC100695995), transcript variant 1, mRNA	0	-2.15231	1.22043	2.62675
Contig12488	LG13	28350176	28351439	XM_003443862.2	PREDICTED Oreochromis niloticus CTD small phosphatase-like protein 2-A-like (LOC100695025), transcript variant X1, mRNA	0	-3.01344	1.04098	3.13692
Contig12508	LG13	27935458	27934119	XM_003443944.2	PREDICTED Oreochromis niloticus uncharacterized LOC100693335 (LOC100693335), transcript variant X1, mRNA	0	-2.17247	1.64401	3.57157
Contig12509	LG13	27925285	27923927	XM_003443854.2	PREDICTED Oreochromis niloticus ClpX caseinolytic peptidase X homolog (E. coli) (clpx), transcript variant X1, mRNA	0	-2.44316	11.2563	27.501
Contig12535	LG22	20471716	20465838	XM_005450793.1	PREDICTED Oreochromis niloticus growth factor receptor-bound protein 10-like (LOC100694675), transcript variant X1, mRNA	0	-2.52381	10.3512	26.1244
Contig12550	LG22	19598849	19600863	XM_005450774.1	PREDICTED Oreochromis niloticus serum response factor-binding protein 1-like (LOC100704603), transcript variant X2, mRNA	0	-2.24278	1.31444	2.948
Contig12555	LG22	19351197	19346014	XM_005450772.1	PREDICTED Oreochromis niloticus importin subunit alpha-7-like (LOC100703523), mRNA	0	-4.09228	3.98094	16.2911
Contig12561	LG22	18670685	18673242	XM_003443806.2	PREDICTED Oreochromis niloticus cytosolic 5'-nucleotidase 1A-like (LOC100702443), mRNA	0	2.46205	53.3084	21.652
Contig12576	LG22	16947714	16947393	XM_003443751.2	PREDICTED Oreochromis niloticus nuclear migration protein nudC-like (LOC100710395), mRNA	0	-2.51991	3.48927	8.79265
Contig12589	LG22	15466684	15468567	XM_003443743.2	PREDICTED Oreochromis niloticus integrator complex subunit 3-like (LOC100708251), mRNA	0	-2.09841	1.27437	2.67415
Contig12605	LG11	14017287	14018970	XM_003443694.2	PREDICTED Oreochromis niloticus derlin-1-like (LOC100694674), transcript variant X1, mRNA	0	-2.85103	2.88757	8.23254
Contig12610	LG11	13831565	13830344	XM_003443687.2	PREDICTED Oreochromis niloticus succinate dehydrogenase [ubiquinone] flavoprotein subunit, mitochondrial-like (LOC100692881), transcript variant 1, mRNA	0	-3.03947	18.0614	54.8972
Contig12636	LG11	12930474	12929249	XM_003443735.2	PREDICTED Oreochromis niloticus kelch-like protein 38-like (LOC100706111), mRNA	0	-3.87019	14.5359	56.2567
Contig1269	LG18	14319102	14318522	XM_003438085.2	PREDICTED Oreochromis niloticus aquaporin-1-like (LOC100692669), mRNA	0	3.68064	41.7331	11.3385
Contig12694	LG16-21	32845141	32846081	XM_005450481.1	PREDICTED Oreochromis niloticus collagen alpha-2(V) chain-like (LOC100712002), mRNA	0	2.36112	27.0727	11.466
Contig12701	LG16-21	32185325	32179288	XM_005450461.1	PREDICTED Oreochromis niloticus obscurin-like protein 1-like (LOC100710658), mRNA	0	-4.83285	5.75906	27.8327
Contig12712	LG16-21	30796914	30798077	XM_003443297.2	PREDICTED Oreochromis niloticus ankyrin repeat and SOCS box protein 1-like (LOC100702255), mRNA	0	-2.26279	2.21462	5.0112
Contig12723	LG16-21	29973809	29972568	XM_003443278.2	PREDICTED Oreochromis niloticus transmembrane protein 177-like (LOC100696874), mRNA	0	-2.38121	3.74447	8.91636
Contig1274	LG16-21	13514396	13515753	XM_005457856.1	PREDICTED Oreochromis niloticus ubiquitin-conjugating enzyme E2 A-like (LOC100710794), transcript variant X2, mRNA	0	-3.74202	2.0244	7.57536
Contig12746	LG16-21	28335102	28336183	XM_003443287.2	PREDICTED Oreochromis niloticus general transcription factor IIE subunit 1-like (LOC100699283), transcript variant X1, mRNA	0	-2.70275	1.36841	3.69847
Contig12759	LG5	12753142	12755746	XM_003442705.2	PREDICTED Oreochromis niloticus ubiquitin-associated protein 1-like (LOC100691794), mRNA	0	-2.04309	2.08645	4.2628
Contig12760	LG5	12738859	12741187	XM_005450346.1	PREDICTED Oreochromis niloticus ubiquitin-conjugating enzyme E2 R2-like (LOC100691525), transcript variant X2, mRNA	0	-2.62048	2.7298	7.15338
Contig12778	LG5	12337118	12337637	XM_005450307.1	PREDICTED Oreochromis niloticus cell growth-regulating nucleolar protein-like (LOC100710303), mRNA	0	-2.71516	1.94205	5.27299
Contig12809	LG5	10934269	10936136	XM_005450239.1	PREDICTED Oreochromis niloticus UPF0361 protein C3orf37 homolog (LOC100704598), transcript variant X1, mRNA	0	-4.80177	6.08361	29.2121
Contig12819	LG5	10726220	10727044	XM_003442656.2	PREDICTED Oreochromis niloticus mRNA export factor-like (LOC100701899), transcript variant X1, mRNA	0	-2.44527	2.09678	5.12718
Contig1282	LG12	10126189	10125502	XM_003445683.2	PREDICTED Oreochromis niloticus probable cytosolic iron-sulfur protein assembly protein ciao1-A-like (LOC100712103), mRNA	0	-3.12636	2.10456	6.57961
Contig12835	LG5	10023600	10022406	XM_005450185.1	PREDICTED Oreochromis niloticus short transient receptor potential channel 4-associated protein-like (LOC100698739), mRNA	0	-3.25745	2.59867	8.46502
Contig12846	LG5	9767491	9766268	XM_003442624.2	PREDICTED Oreochromis niloticus SRSF protein kinase 2-like (LOC100693513), mRNA	0	-2.14345	5.28015	11.3177
Contig12855	LG5	9423222	9426052	XM_003442614.2	PREDICTED Oreochromis niloticus class E basic helix-loop-helix protein 40-like (LOC100690907), transcript variant 1, mRNA	0	-3.25012	7.3762	23.9736
Contig12872	LG5	7435428	7436026	XM_003442728.2	PREDICTED Oreochromis niloticus dolichyl-diphosphooligosaccharide--protein glycosyltransferase subunit 2-like (LOC100697936), transcript variant X1, mRNA	0	-3.30173	1.38981	4.58878
Contig12879	LG5	7235623	7236794	XM_003442660.2	PREDICTED Oreochromis niloticus thioredoxin reductase 3 (txnrd3), transcript variant X1, mRNA	0	-5.85764	2.37699	13.9236
Contig1293	LG11	18966013	18964510	XM_003450690.2	PREDICTED Oreochromis niloticus gamma-aminobutyric acid receptor-associated protein-like 1-like (LOC100697001), mRNA	0	-2.01451	20.936	42.1757
Contig12930	#N/A	2602912	2602022	XM_003440856.2	PREDICTED Oreochromis niloticus homeobox protein engrailed-1-like (LOC100692056), mRNA	0	-3.59727	1.23806	4.45364
Contig12949	#N/A	1399320	1402236	XM_003440900.2	PREDICTED Oreochromis niloticus insulin receptor substrate 2-like (LOC100704325), transcript variant X1, mRNA	0	-3.3692	12.6301	42.5534
Contig13002	LG15	26208459	26207602	XM_003440841.2	PREDICTED Oreochromis niloticus elongator complex protein 3-like (LOC100710742), mRNA	0	-2.80944	2.29214	6.43964
Contig13003	LG15	26257361	26258695	XM_005449844.1	PREDICTED Oreochromis niloticus kinesin-like protein KIF13B-like (LOC100711011), transcript variant X6, mRNA	0	-3.92144	1.1992	4.70259
Contig13004	LG15	26257361	26258695	XM_005449842.1	PREDICTED Oreochromis niloticus kinesin-like protein KIF13B-like (LOC100711011), transcript variant X4, mRNA	0	-3.60224	1.16663	4.20248
Contig1301	LG7	44160594	44161758	XM_003440536.2	PREDICTED Oreochromis niloticus calcium and integrin-binding protein 1-like (LOC100694578), mRNA	0	-2.42449	1.76767	4.2857
Contig13014	LG15	24707802	24707471	XM_003440692.2	PREDICTED Oreochromis niloticus proteasome subunit alpha type-6-like (LOC100691978), mRNA	0	-5.43577	13.1288	71.365
Contig13016	LG15	24632885	24633216	XM_003440687.2	PREDICTED Oreochromis niloticus 26S protease regulatory subunit 4-like (LOC100690632), mRNA	0	-8.5269	13.4871	115.004
Contig13018	LG15	24440258	24436445	XM_005449816.1	PREDICTED Oreochromis niloticus forkhead box protein N3-like (LOC100705397), mRNA	0	4.82473	5.13167	1.06362
Contig1302	LG2	4050952	4050081	XM_003443374.2	PREDICTED Oreochromis niloticus exosome complex component RRP40-like (LOC100699556), mRNA	0	-3.00885	2.62325	7.89298
Contig13026	LG15	23826982	23825378	XM_003440680.2	PREDICTED Oreochromis niloticus SNW domain-containing protein 1-like (LOC100711813), mRNA	0	-2.08638	3.02013	6.30113
Contig1303	LG11	14017287	14018284	XM_005450651.1	PREDICTED Oreochromis niloticus derlin-1-like (LOC100694674), transcript variant X2, mRNA	0	-4.3124	1.70738	7.36293
Contig13039	LG15	23245593	23244025	XM_003440806.2	PREDICTED Oreochromis niloticus chloride intracellular channel protein 5-like (LOC100700804), transcript variant X1, mRNA	0	2.87444	5.17364	1.79988
Contig1308	LG18	18461404	18462179	XM_003448478.2	PREDICTED Oreochromis niloticus transmembrane protein 59-like (LOC100702278), mRNA	0	-2.00949	5.20179	10.453
Contig1309	LG14	5117387	5116393	XM_003449328.2	PREDICTED Oreochromis niloticus apolipoprotein A-I-like (LOC100708634), mRNA	0	4.12232	4.56839	1.10821
Contig1310	LG12	4510103	4508225	XM_003448597.2	PREDICTED Oreochromis niloticus ubiquitin-conjugating enzyme E2 G1-like (LOC100712204), mRNA	0	-4.42699	8.38689	37.1287
Contig13110	LG15	19965594	19966819	XM_003440762.2	PREDICTED Oreochromis niloticus protein SOGA3-like (LOC100711363), transcript variant X1, mRNA	0	-3.74931	3.79922	14.2445
Contig13134	LG15	18858331	18859576	XM_005449585.1	PREDICTED Oreochromis niloticus translocation protein SEC63 homolog (LOC100695372), transcript variant X2, mRNA	0	-2.47868	4.45152	11.0339
Contig13136	LG15	18808699	18811174	XM_003440689.2	PREDICTED Oreochromis niloticus protein phosphatase 1 regulatory subunit 14C-like (LOC100691169), mRNA	0	2.3238	3.49979	1.50606
Contig13140	LG15	18674828	18672290	XM_005449571.1	PREDICTED Oreochromis niloticus HBS1-like (S. cerevisiae) (hbs1l), transcript variant X2, mRNA	0	-2.67748	1.46805	3.93068
Contig13144	LG15	18548594	18551059	XM_003440723.2	PREDICTED Oreochromis niloticus solute carrier family 2, facilitated glucose transporter member 12-like (LOC100700625), mRNA	0	-2.76149	1.0978	3.03156
Contig13147	LG15	18436421	18437320	XM_005449562.1	PREDICTED Oreochromis niloticus eyes absent homolog 4 (Drosophila) (eya4), transcript variant X4, mRNA	0	3.08121	14.7132	4.77513
Contig13157	LG7	3180217	3180017	XM_003439388.2	PREDICTED Oreochromis niloticus uncharacterized LOC100706087 (LOC100706087), mRNA	0	8.7848	587.892	66.9215
Contig13170	LG7	9797272	9797011	XM_005449508.1	PREDICTED Oreochromis niloticus proteasome subunit beta type-7-like (LOC100709757), transcript variant X2, mRNA	0	-4.74473	16.2054	76.89
Contig13188	LG7	9223850	9224363	XM_003439484.2	PREDICTED Oreochromis niloticus nudC domain-containing protein 3-like (LOC100708681), mRNA	0	2.28348	5.30898	2.32495
Contig13197	LG7	8601217	8597471	XM_005449455.1	PREDICTED Oreochromis niloticus myocyte-specific enhancer factor 2C-like (LOC100706088), transcript variant X5, mRNA	0	3.47885	14.8372	4.26495
Contig13203	LG7	8394617	8393106	XM_003439470.2	PREDICTED Oreochromis niloticus WD repeat domain phosphoinositide-interacting protein 4-like (LOC100705027), mRNA	0	-5.4432	2.88111	15.6825
Contig1321	LG5	18542193	18541453	XM_005469545.1	PREDICTED Oreochromis niloticus glutathione peroxidase 1-like (LOC100694221), mRNA	0	2.40166	6.85389	2.85381
Contig13225	LG7	7515615	7516324	XM_003439451.2	PREDICTED Oreochromis niloticus receptor expression-enhancing protein 5-like (LOC100700342), mRNA	0	-2.48284	1.68229	4.17685
Contig13255	LG7	5944275	5939976	XM_005449364.1	PREDICTED Oreochromis niloticus homeodomain-interacting protein kinase 3-like (LOC100710911), transcript variant X1, mRNA	0	2.14534	12.8985	6.01234
Contig1327	LG12	11526571	11525949	XM_003452672.2	PREDICTED Oreochromis niloticus ubiquitin-like protein 4A-like (LOC100691476), mRNA	0	-3.46238	1.22253	4.23287
Contig13287	LG7	4839565	4842053	XM_003439414.2	PREDICTED Oreochromis niloticus vacuolar protein sorting-associated protein 4A-like (LOC100690436), transcript variant X1, mRNA	0	-4.13376	3.66055	15.1318
Contig13293	LG7	4459256	4459702	XM_003439411.2	PREDICTED Oreochromis niloticus DNA-directed RNA polymerase II subunit RPB3-like (LOC100712523), mRNA	0	-2.03904	1.58267	3.22713
Contig1330	LG3	16417646	16417287	XM_003447527.2	PREDICTED Oreochromis niloticus thioredoxin-like (LOC100690837), mRNA	0	-2.38106	32.6817	77.817
Contig13317	LG7	3464163	3463891	XM_003439543.2	PREDICTED Oreochromis niloticus AFG3-like protein 1-like (LOC100701252), mRNA	0	-7.89943	2.32075	18.3326
Contig13323	#N/A	3622	2777	XM_003439386.2	PREDICTED Oreochromis niloticus dihydrolipoyl dehydrogenase, mitochondrial-like (LOC100705559), mRNA	0	-2.15164	41.5004	89.294
Contig13338	LG7	2553587	2551448	XM_005449201.1	PREDICTED Oreochromis niloticus spermatogenesis-associated protein 2-like protein-like (LOC102079045), mRNA	0	-2.28307	1.0186	2.32553
Contig13354	LG7	1466280	1467072	XM_005449162.1	PREDICTED Oreochromis niloticus spatacsin-like (LOC100691867), mRNA	0	-3.48657	1.77437	6.18647
Contig13363	LG7	882400	880232	XM_003439370.2	PREDICTED Oreochromis niloticus zinc finger protein 609-like (LOC100701249), transcript variant X1, mRNA	0	-2.63956	1.6682	4.40333
Contig13366	LG7	834037	833655	XM_005449142.1	PREDICTED Oreochromis niloticus E3 ubiquitin-protein ligase CIP8-like (LOC100690522), mRNA	0	-2.48626	3.46017	8.60289
Contig13369	LG7	3286362	3285453	XM_005449137.1	PREDICTED Oreochromis niloticus myogenic factor MyoD1 (myod1), transcript variant X1, mRNA	0	8.01281	53.8012	6.7144
Contig13376	LG9	13025201	13022465	XM_005449123.1	PREDICTED Oreochromis niloticus limb region 1 protein homolog (LOC100692135), mRNA	0	-3.72377	2.15916	8.04021
Contig13381	LG9	20790920	20791948	XM_005449111.1	PREDICTED Oreochromis niloticus ring finger protein 31 (rnf31), transcript variant X1, mRNA	0	-3.0296	2.55336	7.73566
Contig13397	LG9	18142149	18144258	XM_003439174.2	PREDICTED Oreochromis niloticus metalloendopeptidase homolog PEX-like (LOC100693317), mRNA	0	6.4181	9.87953	1.53932
Contig13405	LG9	17813768	17810933	XM_005449070.1	PREDICTED Oreochromis niloticus transferrin receptor protein 1-like (LOC100702695), transcript variant X1, mRNA	0	-2.64207	1.2409	3.27854
Contig13424	LG9	17099164	17097882	XM_005449036.1	PREDICTED Oreochromis niloticus acyl-CoA-binding domain-containing protein 5A-like (LOC100698996), transcript variant X2, mRNA	0	-2.47671	4.05381	10.0401
Contig13428	LG9	16543249	16545355	XM_003439154.2	PREDICTED Oreochromis niloticus cyclin-dependent kinase 13-like (LOC100710822), mRNA	0	-2.91108	1.38716	4.03813
Contig13460	LG9	14364693	14364102	XM_003439240.2	PREDICTED Oreochromis niloticus acyl-protein thioesterase 1-like (LOC100711806), transcript variant X1, mRNA	0	-2.34754	3.76073	8.82847
Contig13462	LG9	14248958	14250428	XM_005448969.1	PREDICTED Oreochromis niloticus FAST kinase domain-containing protein 3-like (LOC100710732), transcript variant X2, mRNA	0	-2.04193	10.416	21.2688
Contig1347	LG9	2441147	2440864	XM_005471653.1	PREDICTED Oreochromis niloticus WW domain-containing adapter protein with coiled-coil-like (LOC100710158), transcript variant X2, mRNA	0	-2.54467	1.7369	4.41984
Contig13480	LG9	13382893	13380933	XM_005448934.1	PREDICTED Oreochromis niloticus leucine-rich repeat-containing protein 14-like (LOC102083109), transcript variant X1, mRNA	0	-2.14622	1.25289	2.68898
Contig13485	LG9	13135908	13137092	XM_005448927.1	PREDICTED Oreochromis niloticus dnaJ homolog subfamily B member 6-B-like (LOC100707780), transcript variant X3, mRNA	0	-2.10722	6.98807	14.7254
Contig13500	LG9	11893977	11892739	XM_003439205.2	PREDICTED Oreochromis niloticus D-beta-hydroxybutyrate dehydrogenase, mitochondrial-like (LOC100702424), mRNA	0	-2.14232	1.81151	3.88084
Contig13507	LG9	11730934	11725890	XM_005448880.1	PREDICTED Oreochromis niloticus xin actin-binding repeat-containing protein 1-like (LOC100711537), transcript variant X3, mRNA	0	-2.19344	1.85746	4.07422
Contig13508	LG9	11730934	11725890	XM_005448878.1	PREDICTED Oreochromis niloticus xin actin-binding repeat-containing protein 1-like (LOC100711537), transcript variant X1, mRNA	0	-2.26366	1.72287	3.89999
Contig13544	LG20	13923849	13922083	XM_005448784.1	PREDICTED Oreochromis niloticus protein FAM208A-like (LOC102078390), transcript variant X1, mRNA	0	-3.63401	2.48703	9.03789
Contig13549	LG20	13669484	13670830	XM_005448774.1	PREDICTED Oreochromis niloticus protein VPRBP-like (LOC100699450), mRNA	0	-2.51441	1.06212	2.67059
Contig1355	LG18	10136727	10135645	XM_003438152.2	PREDICTED Oreochromis niloticus selenoprotein T1a-like (LOC100709842), mRNA	0	-4.93685	7.52378	37.1437
Contig13550	LG20	13573885	13575804	XM_005448769.1	PREDICTED Oreochromis niloticus ankyrin repeat and BTB/POZ domain-containing protein 1-like (LOC100694121), transcript variant X2, mRNA	0	-3.74116	1.68155	6.29095
Contig13564	LG20	13406459	13407075	XM_003438858.2	PREDICTED Oreochromis niloticus eukaryotic translation initiation factor 2D-like (LOC100697041), mRNA	0	-2.78468	2.59582	7.22853
Contig13576	LG20	12975787	12972187	XM_005448710.1	PREDICTED Oreochromis niloticus rabenosyn-5-like (LOC100692774), transcript variant X2, mRNA	0	-2.03075	1.07497	2.18298
Contig13579	LG20	12768215	12767464	XM_005448702.1	PREDICTED Oreochromis niloticus methyl-CpG-binding domain protein 4-like (LOC100691697), mRNA	7.09e-16	-2.06657	1.58525	3.27604
Contig1358	LG16-21	12793202	12792521	XM_005457820.1	PREDICTED Oreochromis niloticus augurin-A-like (LOC100704717), mRNA	0	6.01708	6.94722	1.15458
Contig13615	LG20	11256493	11255545	XM_003438975.2	PREDICTED Oreochromis niloticus prostaglandin E synthase 3-like (LOC100706085), mRNA	0	-2.22293	1.50265	3.34028
Contig1362	LG20	18665149	18663949	XM_005477934.1	PREDICTED Oreochromis niloticus NSFL1 cofactor p47-like (LOC100704920), transcript variant X1, mRNA	0	-5.84308	3.13953	18.3445
Contig13621	LG20	10997957	10993807	XM_003438803.2	PREDICTED Oreochromis niloticus glutaminase kidney isoform, mitochondrial-like (LOC100704850), mRNA	0	-2.10123	28.4273	59.7322
Contig13639	LG20	10063394	10065000	XM_005448575.1	PREDICTED Oreochromis niloticus leiomodin-3-like (LOC100698991), mRNA	0	4.22731	56.7724	13.4299
Contig1366	LG19	13523755	13522730	XM_003445438.2	PREDICTED Oreochromis niloticus NF-kappa-B inhibitor alpha-like (LOC100691089), mRNA	0	-2.23057	25.1183	56.0282
Contig13686	LG20	8584071	8583670	XM_003438917.2	PREDICTED Oreochromis niloticus proteasomal ubiquitin receptor ADRM1-like (LOC100690792), mRNA	0	-9.15657	1.1278	10.3268
Contig13690	LG20	8420280	8418350	XM_003438913.2	PREDICTED Oreochromis niloticus CCAAT/enhancer-binding protein beta-like (LOC100689715), mRNA	0	-3.74524	7.62816	28.5693
Contig13695	LG20	8220037	8221078	XM_003438908.2	PREDICTED Oreochromis niloticus partner of Y14 and mago A-like (LOC100711261), transcript variant X1, mRNA	0	-3.04385	3.04261	9.26122
Contig13702	LG20	7899928	7908502	XM_003438898.2	PREDICTED Oreochromis niloticus serine/threonine-protein phosphatase 6 regulatory ankyrin repeat subunit C-like (LOC100708587), mRNA	0	-2.70652	1.1632	3.14823
Contig13705	LG20	7799481	7802268	XM_003438894.2	PREDICTED Oreochromis niloticus DAZ-associated protein 2-like (LOC100707508), mRNA	0	-2.48973	8.65594	21.551
Contig13707	LG20	7772776	7771573	XM_003438893.2	PREDICTED Oreochromis niloticus transcription factor CP2-like (LOC100707246), transcript variant X1, mRNA	0	-2.71261	1.69712	4.60362
Contig13711	LG20	7340264	7338552	XM_005448436.1	PREDICTED Oreochromis niloticus putative protein TPRXL-like (LOC100710642), mRNA	0	2.21145	15.861	7.1722
Contig13728	LG20	6685112	6686479	XM_003439037.2	PREDICTED Oreochromis niloticus 45 kDa calcium-binding protein-like (LOC100699629), transcript variant X1, mRNA	0	-4.78897	8.09439	38.7638
Contig13731	LG20	6465743	6462572	XM_003439058.2	PREDICTED Oreochromis niloticus kelch-like protein 21-like (LOC100705292), transcript variant X1, mRNA	0	-3.82956	6.68767	25.6108
Contig13785	LG8-24	11459430	11460234	XM_003438457.2	PREDICTED Oreochromis niloticus cytosolic Fe-S cluster assembly factor nubp2-like (LOC100700155), mRNA	0	-3.41061	1.41879	4.83895
Contig13786	LG8-24	11461438	11460210	XM_003438458.2	PREDICTED Oreochromis niloticus V-type proton ATPase 16 kDa proteolipid subunit-like (LOC100700431), mRNA	0	-3.44664	12.8505	44.2909
Contig13791	LG8-24	11320829	11322640	XM_003438456.2	PREDICTED Oreochromis niloticus STIP1 homology and U box-containing protein 1-like (LOC100699888), transcript variant X1, mRNA	0	-2.03546	3.16155	6.43519
Contig13810	LG8-24	10953705	10954432	XM_003438776.2	PREDICTED Oreochromis niloticus protein CCSMST1-like (LOC100697653), transcript variant 1, mRNA	0	-5.02535	2.3899	12.0101
Contig1385	LG14	11666524	11665512	XM_005474624.1	PREDICTED Oreochromis niloticus serpin H1-like (LOC100707521), transcript variant X3, mRNA	0	2.22312	2.49823	1.12375
Contig1387	LG3	15206235	15205273	XM_003447519.2	PREDICTED Oreochromis niloticus snurportin-1-like (LOC100711750), mRNA	0	-6.9907	1.68861	11.8046
Contig13956	LG8-24	4975847	4972701	XM_005447956.1	PREDICTED Oreochromis niloticus c-Jun-amino-terminal kinase-interacting protein 4-like (LOC100690161), mRNA	0	3.91864	4.40593	1.12435
Contig13957	LG8-24	4909200	4907105	XM_003438660.2	PREDICTED Oreochromis niloticus protein Tob1-like (LOC100689983), transcript variant X1, mRNA	0	3.32582	71.6746	21.551
Contig13990	LG8-24	3389562	3390604	XM_003438650.2	PREDICTED Oreochromis niloticus 39S ribosomal protein L27, mitochondrial-like (LOC100710199), mRNA	0	-3.18958	2.15239	6.86523
Contig13994	LG1	27874449	27876932	XM_005447890.1	PREDICTED Oreochromis niloticus formin homology 2 domain containing 3 (fhod3), mRNA	0	-2.38943	5.12096	12.2362
Contig140	LG9	8369231	8369473	XM_003443489.2	PREDICTED Oreochromis niloticus NADH dehydrogenase [ubiquinone] 1 beta subcomplex subunit 4-like (LOC100707800), mRNA	0	-2.26686	71.5994	162.306
Contig14033	LG1	28576409	28575569	XM_003437754.2	PREDICTED Oreochromis niloticus GPN-loop GTPase 1-like (LOC100692576), transcript variant X1, mRNA	0	-5.65449	2.45814	13.8995
Contig14062	LG1	25990872	25989992	XM_003437578.2	PREDICTED Oreochromis niloticus probable RNA polymerase II nuclear localization protein SLC7A6OS-like (LOC100711971), mRNA	0	-3.11266	3.52962	10.9865
Contig14092	LG1	23466752	23469059	XM_003437689.2	PREDICTED Oreochromis niloticus aminopeptidase N-like (LOC100696673), mRNA	0	-2.77403	4.3493	12.0651
Contig1415	LG6	4605687	4602369	XM_003454133.2	PREDICTED Oreochromis niloticus probable 4-hydroxy-2-oxoglutarate aldolase, mitochondrial-like (LOC100690946), mRNA	0	-3.15833	1.03242	3.26072
Contig14150	LG1	19973076	19975230	XM_005447610.1	PREDICTED Oreochromis niloticus ubiquitin-like protein 7-like (LOC100706433), transcript variant X4, mRNA	0	-6.17482	1.19238	7.36271
Contig14157	LG1	18978988	18979463	XM_005447588.1	PREDICTED Oreochromis niloticus signal peptide peptidase-like 2A-like (LOC100695884), transcript variant X2, mRNA	0	-2.18866	1.29069	2.82487
Contig14158	LG1	18978988	18979463	XM_003437686.2	PREDICTED Oreochromis niloticus signal peptide peptidase-like 2A-like (LOC100695884), transcript variant X1, mRNA	0	-2.55649	2.74693	7.02251
Contig14165	LG1	18551533	18553566	XM_005447575.1	PREDICTED Oreochromis niloticus alpha-protein kinase 3-like (LOC100701328), mRNA	0	3.62932	5.42873	1.4958
Contig14189	LG23	14506408	14507706	XM_005479235.1	PREDICTED Oreochromis niloticus cytochrome P450 2J2-like (LOC100701797), mRNA	0	2.36621	2.88084	1.21749
Contig14203	LG23	20258476	20255505	XM_003439868.2	PREDICTED Oreochromis niloticus transmembrane protein 47-like (LOC100696425), mRNA	0	-2.13386	1.19324	2.54621
Contig14204	LG23	20233920	20233209	XM_003439878.2	PREDICTED Oreochromis niloticus nexilin-like (LOC100699095), transcript variant X1, mRNA	0	2.14942	27.5768	12.8299
Contig14214	LG23	19397489	19396086	XM_005479156.1	PREDICTED Oreochromis niloticus zinc finger RNA binding protein (zfr), mRNA	0	-2.83688	1.66705	4.7292
Contig14227	LG23	18843384	18841111	XM_005479136.1	PREDICTED Oreochromis niloticus epidermal growth factor receptor substrate 15-like (LOC100708054), transcript variant X2, mRNA	0	-2.55309	1.62122	4.13912
Contig1428	LG1	21398762	21400165	XM_005447644.1	PREDICTED Oreochromis niloticus AKT-interacting protein-like (LOC100702142), transcript variant X2, mRNA	0	-2.11305	3.11015	6.57192
Contig14285	LG23	16972301	16972937	XM_003439840.2	PREDICTED Oreochromis niloticus 39S ribosomal protein L54, mitochondrial-like (LOC100712259), mRNA	0	2.28779	2.30833	1.00898
Contig14346	LG23	14074479	14077008	XM_005478937.1	PREDICTED Oreochromis niloticus transcription factor AP-1-like (LOC100703685), mRNA	0	-2.28967	3.22363	7.38107
Contig14349	LG23	13897444	13895001	XM_005478932.1	PREDICTED Oreochromis niloticus protein PRRC2C-like (LOC100707962), mRNA	0	-2.13393	1.2956	2.76472
Contig14365	LG23	13316734	13314077	XM_005478912.1	PREDICTED Oreochromis niloticus ubiquitin specific peptidase 24 (usp24), transcript variant X3, mRNA	0	-3.39829	1.61263	5.48019
Contig14366	LG23	13316734	13314077	XM_005478911.1	PREDICTED Oreochromis niloticus ubiquitin specific peptidase 24 (usp24), transcript variant X2, mRNA	0	-3.21577	1.67991	5.4022
Contig14378	LG23	13063453	13064438	XM_005478895.1	PREDICTED Oreochromis niloticus geranylgeranyl transferase type-2 subunit alpha-like (LOC100690172), mRNA	0	-10.6575	1.13956	12.145
Contig1444	LG5	1531748	1529071	XM_003446506.2	PREDICTED Oreochromis niloticus casein kinase II subunit alpha-like (LOC100710852), mRNA	0	-5.11748	6.06072	31.0156
Contig14489	LG23	8740037	8739037	XM_003451377.2	PREDICTED Oreochromis niloticus hect domain and RLD 2 (herc2), mRNA	0	-5.58958	1.99426	11.147
Contig14490	LG23	8798473	8797029	XM_003451376.2	PREDICTED Oreochromis niloticus magnesium transporter NIPA1-like (LOC100703826), mRNA	0	-2.11322	1.09139	2.30634
Contig14499	LG22	14659503	14658753	XM_003444118.2	PREDICTED Oreochromis niloticus cytoplasmic dynein 1 light intermediate chain 1-like (LOC100694500), mRNA	0	-7.11232	1.0719	7.62369
Contig14527	LG22	13715742	13716796	XM_005478607.1	PREDICTED Oreochromis niloticus programmed cell death 6-interacting protein-like (LOC100698310), transcript variant X3, mRNA	0	-4.42923	10.2737	45.5047
Contig14534	LG22	13610975	13613134	XM_005478580.1	PREDICTED Oreochromis niloticus F-box/LRR-repeat protein 20-like (LOC100698841), transcript variant X2, mRNA	0	-3.39319	1.47212	4.99518
Contig14535	LG22	13613134	13610975	XM_003444050.2	PREDICTED Oreochromis niloticus F-box/LRR-repeat protein 20-like (LOC100698841), transcript variant X1, mRNA	0	-4.64452	1.01139	4.69744
Contig14558	LG22	12792365	12796967	XM_003444151.2	PREDICTED Oreochromis niloticus ADNP homeobox protein 2-like (LOC100703333), mRNA	0	-2.34509	1.02383	2.40097
Contig14565	LG22	12637893	12636979	XM_005478521.1	PREDICTED Oreochromis niloticus vacuolar protein sorting-associated protein 28 homolog (LOC100704953), transcript variant X2, mRNA	0	-2.37261	2.62228	6.22165
Contig14567	LG22	12627522	12628470	XM_005478517.1	PREDICTED Oreochromis niloticus nuclear pore complex protein Nup153-like (LOC100705751), transcript variant X1, mRNA	0	-2.7399	2.74862	7.53093
Contig1459	LG4	4049658	4048280	XM_005468321.1	PREDICTED Oreochromis niloticus hematological and neurological expressed 1-like protein-like (LOC100696031), transcript variant X2, mRNA	0	-6.1055	5.00301	30.5458
Contig146	LG4	17923568	17923279	XM_003442069.2	PREDICTED Oreochromis niloticus DNA-directed RNA polymerase III subunit RPC10-like (LOC100701443), mRNA	0	-2.11274	3.18832	6.73609
Contig14607	LG22	11310118	11310512	XM_003444099.2	PREDICTED Oreochromis niloticus proteasome assembly chaperone 2-like (LOC100711738), mRNA	0	-5.44166	4.3933	23.9068
Contig14612	LG22	11221549	11223125	XM_003444186.2	PREDICTED Oreochromis niloticus 14-3-3 protein beta/alpha-like (LOC100689836), transcript variant X1, mRNA	0	-2.34471	1.1859	2.78059
Contig1462	LG5	26582941	26583605	XM_003448358.2	PREDICTED Oreochromis niloticus uncharacterized LOC100691815 (LOC100691815), mRNA	0	3.00947	5.71377	1.89859
Contig14623	LG22	9813804	9811566	XM_005478436.1	PREDICTED Oreochromis niloticus DENN domain-containing protein 3-like (LOC100692522), mRNA	0	3.6364	7.55736	2.07825
Contig14632	LG22	6789821	6790730	XM_003458538.2	PREDICTED Oreochromis niloticus PITH domain-containing protein 1-like (LOC100695612), mRNA	0	-6.19754	2.50345	15.5153
Contig14672	LG20	30232309	30233798	XM_003444763.2	PREDICTED Oreochromis niloticus charged multivesicular body protein 4c-like (LOC100711648), transcript variant X1, mRNA	0	-2.32256	5.47743	12.7217
Contig14677	LG20	30065569	30066185	XM_003444773.2	PREDICTED Oreochromis niloticus SH3 and cysteine-rich domain-containing protein 3-like (LOC100691182), mRNA	0	8.06518	21.7132	2.69222
Contig14685	LG20	29930973	29932477	XM_003444861.2	PREDICTED Oreochromis niloticus ubiquitin protein ligase E3 component n-recognin 4 (ubr4), transcript variant X1, mRNA	0	-5.01952	1.84991	9.28568
Contig14686	LG20	29930973	29932631	XM_005478303.1	PREDICTED Oreochromis niloticus ubiquitin protein ligase E3 component n-recognin 4 (ubr4), transcript variant X2, mRNA	0	-4.97597	2.05909	10.246
Contig14701	LG20	29529350	29530176	XM_003444785.2	PREDICTED Oreochromis niloticus protein RER1-like (LOC100694682), transcript variant X1, mRNA	0	-3.03063	1.00508	3.04604
Contig1473	LG12	31425203	31425913	XM_003444469.2	PREDICTED Oreochromis niloticus c-C motif chemokine 19-like (LOC100700187), mRNA	0	-5.22601	1.28616	6.72148
Contig14738	LG20	27804928	27805440	XM_003444904.2	PREDICTED Oreochromis niloticus phosphogluconate dehydrogenase (pgd), mRNA	0	-3.83839	1.79287	6.88172
Contig14768	LG20	26828458	26826377	XM_003444924.2	PREDICTED Oreochromis niloticus sortilin-like (LOC100710311), mRNA	0	-4.93185	1.27699	6.29794
Contig14790	LG20	26290383	26293000	XM_003448225.2	PREDICTED Oreochromis niloticus la-related protein 4-like (LOC100701649), transcript variant X1, mRNA	0	-3.29594	1.63883	5.4015
Contig14791	LG20	26286685	26283536	XM_003448147.2	PREDICTED Oreochromis niloticus ankyrin repeat and SOCS box protein 8-like (LOC100703270), transcript variant X1, mRNA	0	-2.47692	1.9079	4.72572
Contig14798	LG20	26069300	26070654	XM_003448153.2	PREDICTED Oreochromis niloticus prostaglandin E synthase 3-like (LOC100704884), transcript variant X1, mRNA	0	-4.43428	1.81812	8.06203
Contig14839	LG20	24864165	24862554	XM_003448186.2	PREDICTED Oreochromis niloticus homeobox protein Hox-C8a-like (LOC100690927), mRNA	0	2.0289	2.8529	1.40613
Contig14851	LG20	24306428	24306063	XM_005478023.1	PREDICTED Oreochromis niloticus myosin-binding protein H-like (LOC100689758), transcript variant X3, mRNA	0	2.04195	19.3202	9.46164
Contig14852	LG20	24306428	24306063	XM_005478022.1	PREDICTED Oreochromis niloticus myosin-binding protein H-like (LOC100689758), transcript variant X2, mRNA	0	2.08838	8.03533	3.84764
Contig14853	LG20	24306063	24306428	XM_005478021.1	PREDICTED Oreochromis niloticus myosin-binding protein H-like (LOC100689758), transcript variant X1, mRNA	0	2.39794	8.46158	3.52869
Contig14855	LG20	24188204	24189099	XM_005478017.1	PREDICTED Oreochromis niloticus pleckstrin homology-like domain family A member 3-like (LOC100694424), mRNA	0	3.32885	3.73901	1.12321
Contig14871	LG20	23752043	23751181	XM_005477992.1	PREDICTED Oreochromis niloticus transketolase (TK), transcript variant X2, mRNA	0	-2.50884	2.23546	5.60841
Contig14874	LG20	23580496	23582099	XM_005477988.1	PREDICTED Oreochromis niloticus leucine-rich repeat and transmembrane domain-containing protein 1-like (LOC102077103), mRNA	0	2.61188	22.1539	8.48195
Contig14901	LG20	18652501	18651145	XM_003456964.2	PREDICTED Oreochromis niloticus peptidyl-prolyl cis-trans isomerase FKBP1A-like (LOC100705189), mRNA	0	2.90401	39.0911	13.4611
Contig14914	LG20	5184292	5186123	XM_003457078.2	PREDICTED Oreochromis niloticus carboxy-terminal domain RNA polymerase II polypeptide A small phosphatase 2-like (LOC100690605), transcript variant X1, mRNA	0	-2.56767	4.51802	11.6008
Contig14935	LG20	4202523	4204467	XM_005477851.1	PREDICTED Oreochromis niloticus OTU domain-containing protein 5-A-like (LOC100696797), mRNA	0	-4.33817	4.02969	17.4815
Contig14939	LG20	4121243	4118961	XM_003445992.2	PREDICTED Oreochromis niloticus B-cell receptor-associated protein 31-like (LOC100704520), mRNA	0	-3.44902	1.00192	3.45564
Contig1496	#N/A	1493304	1492371	XM_003454563.2	PREDICTED Oreochromis niloticus tumor suppressor candidate 2-like (LOC100695070), mRNA	0	-3.22435	5.0173	16.1775
Contig14973	LG20	959359	959120	XM_003445980.2	PREDICTED Oreochromis niloticus proteasomal ubiquitin receptor ADRM1-like (LOC100701093), transcript variant X1, mRNA	0	-9.24394	5.76988	53.3364
Contig14985	LG19	27115298	27115563	XM_003456192.2	PREDICTED Oreochromis niloticus proteasome subunit alpha type-3-like (LOC100694719), mRNA	0	-3.47102	22.2603	77.266
Contig15003	LG19	25179887	25177413	XM_003458155.2	PREDICTED Oreochromis niloticus uncharacterized LOC100699074 (LOC100699074), mRNA	0	-2.36971	3.18276	7.54222
Contig15037	LG19	16048515	16049154	XM_003446177.2	PREDICTED Oreochromis niloticus hydroxymethylglutaryl-CoA lyase, mitochondrial-like (LOC100710578), mRNA	0	-2.40621	2.13492	5.13706
Contig15047	LG19	15927594	15929357	XM_003446185.2	PREDICTED Oreochromis niloticus chloride intracellular channel protein 4-like (LOC100689842), mRNA	0	2.21771	15.6653	7.06372
Contig15048	LG19	15742172	15742828	XM_003446230.2	PREDICTED Oreochromis niloticus UPF0471 protein C1orf63 homolog (LOC100703072), transcript variant X1, mRNA	0	-2.77247	12.7594	35.3749
Contig15049	LG19	15699158	15696952	XM_003446190.2	PREDICTED Oreochromis niloticus macoilin-2-like (LOC100691185), transcript variant 1, mRNA	0	-2.84736	2.87939	8.19868
Contig151	#N/A	1032347	1031730	XM_005459207.1	PREDICTED Oreochromis niloticus CD59B glycoprotein-like (LOC100693288), transcript variant X1, mRNA	0	-8.60602	1.13809	9.79442
Contig15110	LG19	11090524	11091806	XM_003445453.2	PREDICTED Oreochromis niloticus protein cornichon homolog (LOC100695125), transcript variant 1, mRNA	0	-3.90832	4.33818	16.955
Contig15117	LG19	10684308	10684959	XM_003445463.2	PREDICTED Oreochromis niloticus mediator of RNA polymerase II transcription subunit 6-like (LOC100697418), mRNA	0	-2.95456	1.10582	3.2672
Contig1512	LG13	15296288	15293841	XM_005473987.1	PREDICTED Oreochromis niloticus equilibrative nucleoside transporter 3-like (LOC100707341), mRNA	0	-3.42242	13.0094	44.5235
Contig15142	LG19	10265193	10263115	XM_005477416.1	PREDICTED Oreochromis niloticus presenilin-1-like (LOC100697238), transcript variant X2, mRNA	0	-2.02416	1.41725	2.86873
Contig1523	LG6	18278008	18278865	XM_003452134.2	PREDICTED Oreochromis niloticus lipoyl synthase, mitochondrial-like (LOC100703736), mRNA	0	-2.16673	4.06707	8.81222
Contig15236	LG19	6744162	6742971	XM_005477236.1	PREDICTED Oreochromis niloticus SH2 domain-containing adapter protein D-like (LOC100702978), transcript variant X2, mRNA	0	-4.35489	4.95868	21.5945
Contig15253	LG19	5917200	5918197	XM_005477202.1	PREDICTED Oreochromis niloticus sentrin-specific protease 2-like (LOC100707528), transcript variant X1, mRNA	0	-2.29927	1.28633	2.95762
Contig15309	LG19	3528586	3526868	XM_003453254.2	PREDICTED Oreochromis niloticus mitochondrial fission regulator 1-like (LOC100695058), mRNA	0	-2.37278	3.75863	8.91839
Contig1532	LG18	569093	567890	XM_003453147.2	PREDICTED Oreochromis niloticus fat storage-inducing transmembrane protein 1-like (LOC100711327), mRNA	0	2.9164	10.2846	3.52647
Contig15321	LG19	2578556	2579992	XM_005477096.1	PREDICTED Oreochromis niloticus kinase D-interacting substrate of 220 kDa-like (LOC100698246), transcript variant X5, mRNA	0	-2.74417	1.54385	4.23658
Contig15322	LG19	2578556	2579992	XM_005477094.1	PREDICTED Oreochromis niloticus kinase D-interacting substrate of 220 kDa-like (LOC100698246), transcript variant X3, mRNA	0	-2.39476	1.84205	4.41128
Contig15345	LG19	1681391	1685528	XM_005477032.1	PREDICTED Oreochromis niloticus protein phosphatase 1A-like (LOC100704544), transcript variant X2, mRNA	0	-2.30622	2.20823	5.09268
Contig15375	LG19	992486	990261	XM_005476973.1	PREDICTED Oreochromis niloticus ADP-ribosylation factor 6-like (LOC100706948), transcript variant X1, mRNA	0	-2.55459	2.56199	6.54482
Contig15383	LG19	749981	746605	XM_005476961.1	PREDICTED Oreochromis niloticus uncharacterized LOC102077963 (LOC102077963), mRNA	0	-2.11999	1.32559	2.81024
Contig1541	LG5	34008463	34006714	XM_003451826.2	PREDICTED Oreochromis niloticus DNA damage-inducible transcript 3 protein-like (LOC100711221), transcript variant X1, mRNA	0	-2.09013	5.22176	10.9142
Contig1543	LG1	8691274	8690849	XM_003445695.2	PREDICTED Oreochromis niloticus ferritin, heavy subunit-like (LOC100692258), mRNA	0	-2.08029	355.023	738.551
Contig15430	LG18	25778750	25779491	XM_005476859.1	PREDICTED Oreochromis niloticus pre-mRNA 3' end processing protein WDR33-like (LOC100693575), transcript variant X3, mRNA	0	-3.20694	1.35932	4.35926
Contig15431	LG18	25779491	25778750	XM_005476857.1	PREDICTED Oreochromis niloticus pre-mRNA 3' end processing protein WDR33-like (LOC100693575), transcript variant X1, mRNA	0	-2.54949	2.66936	6.80551
Contig15466	LG18	22645825	22648700	XM_003447482.2	PREDICTED Oreochromis niloticus kinesin family member 5B (kif5b), mRNA	0	-3.47328	3.61004	12.5387
Contig15474	LG18	21890330	21891159	XM_005476755.1	PREDICTED Oreochromis niloticus supervillin-like (LOC100703985), transcript variant X1, mRNA	0	-2.76585	15.6179	43.1969
Contig15491	LG18	20981860	20983114	XM_005476718.1	PREDICTED Oreochromis niloticus nicastrin (ncstn), mRNA	0	-2.62052	1.71362	4.49057
Contig15504	LG18	20489855	20488632	XM_005476701.1	PREDICTED Oreochromis niloticus geranylgeranyl transferase type-2 subunit beta-like (LOC100708088), mRNA	0	-3.47892	4.90992	17.0812
Contig15521	LG18	19627783	19628869	XM_003448456.2	PREDICTED Oreochromis niloticus gamma-soluble NSF attachment protein-like (LOC100696725), mRNA	0	-2.30225	1.32416	3.04855
Contig15522	LG18	19608258	19611375	XM_003448457.2	PREDICTED Oreochromis niloticus ras-related protein Rab-12-like (LOC100696992), mRNA	0	-6.11638	3.61201	22.0925
Contig15548	LG18	18486021	18484946	XM_003448522.2	PREDICTED Oreochromis niloticus DDB1- and CUL4-associated factor 8-like (LOC100692177), mRNA	0	-2.24148	8.02171	17.9805
Contig15567	LG18	17795980	17795657	XM_005476600.1	PREDICTED Oreochromis niloticus nicotinamide riboside kinase 2-like (LOC100705602), transcript variant X2, mRNA	0	3.35594	571.085	170.171
Contig15581	LG18	17395255	17398142	XM_003448543.2	PREDICTED Oreochromis niloticus translocation protein SEC62-like (LOC100697796), mRNA	0	-3.27701	1.84562	6.04811
Contig15612	LG18	15901454	15901988	XM_003438064.2	PREDICTED Oreochromis niloticus transcription elongation factor A protein 1-like (LOC100709928), mRNA	0	-3.35136	1.87124	6.27119
Contig15614	LG18	15946315	15946709	XM_003438063.2	PREDICTED Oreochromis niloticus V-type proton ATPase subunit H-like (LOC100709654), transcript variant X1, mRNA	0	-2.0607	2.47734	5.10505
Contig15623	LG18	15389962	15390730	XM_005476480.1	PREDICTED Oreochromis niloticus tripartite motif-containing protein 47-like (LOC102082158), mRNA	0	-2.2693	4.40854	10.0043
Contig15644	LG18	14345801	14344716	XM_003438082.2	PREDICTED Oreochromis niloticus ubiquitin carboxyl-terminal hydrolase 14-like (LOC100691857), transcript variant X1, mRNA	0	-14.7768	1.9974	29.5153
Contig15654	LG18	14014482	14012892	XM_005476437.1	PREDICTED Oreochromis niloticus synaptosomal-associated protein 47-like (LOC100694565), transcript variant X2, mRNA	0	-3.48155	1.23884	4.3131
Contig15687	LG18	12732452	12733880	XM_005476374.1	PREDICTED Oreochromis niloticus myosin light chain kinase 3-like (LOC100704574), transcript variant X1, mRNA	0	4.04099	29.1021	7.20173
Contig1569	LG10	10085397	10084551	XM_005472117.1	PREDICTED Oreochromis niloticus V-type proton ATPase catalytic subunit A-like (LOC100710668), transcript variant X2, mRNA	0	-2.74249	1.36011	3.7301
Contig15700	LG18	11843428	11843932	XM_003438124.2	PREDICTED Oreochromis niloticus proteasome subunit alpha type-7-like (LOC100702859), transcript variant 1, mRNA	0	-5.78541	8.50365	49.1971
Contig15714	LG18	11070526	11069995	XM_005476321.1	PREDICTED Oreochromis niloticus PERQ amino acid-rich with GYF domain-containing protein 2-like (LOC100711793), transcript variant X4, mRNA	0	-2.70823	2.19097	5.93363
Contig15715	LG18	11070526	11069675	XM_005476318.1	PREDICTED Oreochromis niloticus PERQ amino acid-rich with GYF domain-containing protein 2-like (LOC100711793), transcript variant X1, mRNA	0	-2.36758	2.11673	5.01153
Contig1572	LG10	11974746	11977336	XM_005472239.1	PREDICTED Oreochromis niloticus proline and serine-rich protein 1-like (LOC102080113), mRNA	0	-2.13483	1.35648	2.89586
Contig15724	LG18	10891478	10892382	XM_005476304.1	PREDICTED Oreochromis niloticus eukaryotic translation initiation factor 4 gamma 1-like (LOC100690783), transcript variant X3, mRNA	0	-3.79295	1.70971	6.48486
Contig15725	LG18	10891478	10892382	XM_005476303.1	PREDICTED Oreochromis niloticus eukaryotic translation initiation factor 4 gamma 1-like (LOC100690783), transcript variant X2, mRNA	0	-3.865	1.51225	5.84485
Contig15726	LG18	10901976	10903075	XM_005476302.1	PREDICTED Oreochromis niloticus eukaryotic translation initiation factor 4 gamma 1-like (LOC100690783), transcript variant X1, mRNA	0	-3.12148	2.27986	7.11655
Contig15727	LG18	10851990	10850972	XM_003438138.2	PREDICTED Oreochromis niloticus UBX domain protein 7 (ubxn7), mRNA	0	-3.16643	5.76497	18.2544
Contig15728	LG18	10831506	10834364	XM_003438139.2	PREDICTED Oreochromis niloticus protein phosphatase 1 regulatory subunit 7-like (LOC100706436), mRNA	0	-3.58673	2.72286	9.76616
Contig15731	LG18	10792301	10792937	XM_003438143.2	PREDICTED Oreochromis niloticus THAP domain-containing protein 4-like (LOC100707501), mRNA	0	-2.642	2.84547	7.51774
Contig15734	LG18	10688932	10687582	XM_003437918.2	PREDICTED Oreochromis niloticus angiomotin-like 2a-like (LOC100692123), mRNA	0	2.02401	8.12322	4.01343
Contig15740	LG18	10313449	10312331	XM_003438149.2	PREDICTED Oreochromis niloticus calcyclin-binding protein-like (LOC100709031), mRNA	0	-4.08339	1.00332	4.09695
Contig15752	LG18	10045758	10041939	XM_003438156.2	PREDICTED Oreochromis niloticus probable E3 ubiquitin-protein ligase Roquin-like (LOC100710902), mRNA	0	-2.62671	1.29002	3.3885
Contig15758	LG18	9789656	9792746	XM_005476264.1	PREDICTED Oreochromis niloticus glypican-5-like (LOC102077503), transcript variant X2, mRNA	0	3.2033	3.54239	1.10586
Contig15759	LG18	9720905	9717296	XM_005476262.1	PREDICTED Oreochromis niloticus glypican-1-like (LOC100695886), transcript variant X3, mRNA	0	3.44695	4.56054	1.32306
Contig15765	LG18	9273509	9274056	XM_003438161.2	PREDICTED Oreochromis niloticus cullin 3 (cul3), transcript variant X1, mRNA	0	-4.86447	2.28182	11.0999
Contig1577	LG14	16732736	16734335	XM_005455794.1	PREDICTED Oreochromis niloticus serine/threonine-protein phosphatase 2A 65 kDa regulatory subunit A beta isoform-like (LOC100695673), mRNA	0	-2.05103	10.2937	21.1127
Contig15774	LG18	9064758	9068000	XM_003437940.2	PREDICTED Oreochromis niloticus kelch-like 24 (Drosophila) (klhl24), mRNA	0	-3.28504	2.79314	9.17557
Contig15804	LG18	7798830	7797364	XM_003437968.2	PREDICTED Oreochromis niloticus splicing factor 3A subunit 2-like (LOC100706343), transcript variant X1, mRNA	0	-2.16308	2.11205	4.56854
Contig15848	LG18	6209545	6205868	XM_003437763.2	PREDICTED Oreochromis niloticus mediator of RNA polymerase II transcription subunit 26-like (LOC100694988), mRNA	0	-3.86498	1.46274	5.65344
Contig15850	LG18	6170685	6169498	XM_003437768.2	PREDICTED Oreochromis niloticus angiopoietin-related protein 4-like (LOC100696234), mRNA	0	4.35921	13.5803	3.11531
Contig15858	LG18	5912974	5911480	XM_005476068.1	PREDICTED Oreochromis niloticus lysine-specific demethylase 4A-like (LOC100696578), mRNA	0	-2.00502	2.02394	4.05804
Contig15867	LG18	5692981	5695120	XM_003437779.2	PREDICTED Oreochromis niloticus guanine nucleotide-binding protein G(I)/G(S)/G(O) subunit gamma-12-like (LOC100698985), mRNA	0	-2.52358	1.34792	3.40159
Contig15879	LG18	5273598	5273193	XM_003437789.2	PREDICTED Oreochromis niloticus serine/threonine-protein kinase 25-like (LOC100701782), mRNA	0	-2.05981	2.19489	4.52106
Contig15893	LG18	4942507	4940876	XM_003438044.2	PREDICTED Oreochromis niloticus Y+L amino acid transporter 2-like (LOC100704654), mRNA	0	-2.67508	30.2732	80.983
Contig15896	LG18	4913386	4911930	XM_003438046.2	PREDICTED Oreochromis niloticus SET domain-containing protein 9-like (LOC100705194), mRNA	0	-3.61694	3.63751	13.1567
Contig15902	LG18	4663025	4660446	XM_003438050.2	PREDICTED Oreochromis niloticus TSC22 domain family protein 2-like (LOC100706248), transcript variant X1, mRNA	0	-2.06319	1.18564	2.44621
Contig15908	LG18	4343865	4344555	XM_003457408.2	PREDICTED Oreochromis niloticus proteasome subunit beta type-5-like (LOC100710977), mRNA	0	-7.02668	12.9647	91.0987
Contig1591	LG16-21	11236063	11238737	XM_003451611.2	PREDICTED Oreochromis niloticus ceroid-lipofuscinosis neuronal protein 5-like (LOC100698606), mRNA	0	-6.50878	1.17148	7.62489
Contig15919	LG18	4097980	4097599	XM_003457441.2	PREDICTED Oreochromis niloticus translation initiation factor eIF-2B subunit epsilon-like (LOC100697298), mRNA	0	-5.52121	3.60361	19.8963
Contig15928	LG18	3929686	3937782	XM_003457446.2	PREDICTED Oreochromis niloticus xin actin-binding repeat-containing protein 1-like (LOC100698629), mRNA	0	2.04495	30.343	14.838
Contig15929	LG18	3907946	3906423	XM_003457447.2	PREDICTED Oreochromis niloticus cysteine/serine-rich nuclear protein 1-like (LOC100698898), mRNA	0	-2.29133	6.10706	13.9933
Contig15930	LG18	3784071	3782941	XM_005475935.1	PREDICTED Oreochromis niloticus collagen alpha-2(VI) chain-like (LOC100700514), transcript variant X1, mRNA	0	3.66754	37.0012	10.0888
Contig15937	LG18	3656973	3656479	XM_003457459.2	PREDICTED Oreochromis niloticus caspase-8-like (LOC100702139), mRNA	0	-2.71689	1.52613	4.14632
Contig15950	LG18	2509973	2510555	XM_003456176.2	PREDICTED Oreochromis niloticus abhydrolase domain-containing protein 4-like (LOC100689878), mRNA	0	-7.21187	1.49665	10.7937
Contig15968	LG17	16222705	16222178	XM_003448100.2	PREDICTED Oreochromis niloticus laminin subunit beta-1-like (LOC100690471), mRNA	0	2.29181	11.2133	4.89274
Contig15971	LG17	16037694	16037256	XM_005475873.1	PREDICTED Oreochromis niloticus uncharacterized LOC100691011 (LOC100691011), mRNA	0	-2.58307	2.24249	5.79253
Contig15988	LG17	14230182	14230472	XM_003448115.2	PREDICTED Oreochromis niloticus ATP-binding cassette, sub-family C (CFTR/MRP), member 9 (abcc9), mRNA	0	2.74388	3.98822	1.4535
Contig1599	LG8-24	26968709	26969924	XM_003448670.2	PREDICTED Oreochromis niloticus proteasome activator complex subunit 3-like (LOC100708984), mRNA	0	-2.60552	5.78095	15.0624
Contig15997	LG17	14028699	14030798	XM_005475819.1	PREDICTED Oreochromis niloticus regulator of nonsense transcripts 2-like (LOC100696894), transcript variant X2, mRNA	0	-2.0186	1.63885	3.30818
Contig16022	LG17	12905216	12904810	XM_005475746.1	PREDICTED Oreochromis niloticus F-box only protein 7-like (LOC100695666), transcript variant X2, mRNA	0	-9.71711	1.48037	14.3849
Contig16048	LG17	11484549	11483082	XM_005475690.1	PREDICTED Oreochromis niloticus trafficking protein particle complex 8 (trappc8), transcript variant X3, mRNA	0	-4.28829	1.23128	5.28007
Contig16049	LG17	11484549	11483251	XM_005475688.1	PREDICTED Oreochromis niloticus trafficking protein particle complex 8 (trappc8), transcript variant X1, mRNA	0	-4.91715	1.48126	7.28355
Contig16055	LG17	11336291	11333799	XM_005475676.1	PREDICTED Oreochromis niloticus UV excision repair protein RAD23 homolog B-like (LOC100706933), transcript variant X1, mRNA	0	-6.40968	4.21486	27.0159
Contig16059	LG17	11200127	11198449	XM_005475671.1	PREDICTED Oreochromis niloticus deoxyhypusine hydroxylase-like (LOC100707462), transcript variant X2, mRNA	0	-2.80597	2.6056	7.31124
Contig16061	LG17	11164294	11162685	XM_003448831.2	PREDICTED Oreochromis niloticus lon protease homolog, mitochondrial-like (LOC100708000), mRNA	0	-2.29098	1.07493	2.46263
Contig1608	LG6	11140820	11138678	XM_003455968.2	PREDICTED Oreochromis niloticus forkhead box protein K1-like (LOC100699961), transcript variant X1, mRNA	0	-2.58738	6.15765	15.9322
Contig16084	LG17	10527320	10523933	XM_003448846.2	PREDICTED Oreochromis niloticus alpha N-terminal protein methyltransferase 1B-like (LOC100712557), transcript variant X1, mRNA	0	4.48286	7.19125	1.60416
Contig16091	LG17	8495083	8494072	XM_003458674.2	PREDICTED Oreochromis niloticus solute carrier family 26, member 5 (prestin) (slc26a5), mRNA	0	-4.48396	5.05856	22.6824
Contig16092	LG17	8489596	8490049	XM_003458672.2	PREDICTED Oreochromis niloticus dnaJ homolog subfamily C member 2-like (LOC100689704), mRNA	0	-3.77566	5.50304	20.7776
Contig16100	LG17	7878365	7876907	XM_003449742.2	PREDICTED Oreochromis niloticus E3 ubiquitin-protein ligase Hakai-like (LOC100707368), transcript variant X1, mRNA	0	-3.34575	2.34187	7.83529
Contig16101	LG17	7876907	7878365	XM_005475601.1	PREDICTED Oreochromis niloticus E3 ubiquitin-protein ligase Hakai-like (LOC100707368), transcript variant X2, mRNA	0	-3.56493	2.42267	8.63664
Contig16108	LG17	7638845	7635058	XM_003449749.2	PREDICTED Oreochromis niloticus ankyrin repeat and SOCS box protein 13-like (LOC100709444), mRNA	0	-3.40911	1.08275	3.69121
Contig16117	LG17	6780399	6778290	XM_003449788.2	PREDICTED Oreochromis niloticus patatin-like phospholipase domain-containing protein 2-like (LOC100697802), transcript variant X1, mRNA	0	-2.37853	6.9488	16.5279
Contig1612	LG6	18654198	18649462	XM_005456886.1	PREDICTED Oreochromis niloticus serine/arginine repetitive matrix protein 2-like (LOC102077289), transcript variant X1, mRNA	0	-4.35278	1.14098	4.96644
Contig16123	LG17	6564180	6563396	XM_005475565.1	PREDICTED Oreochromis niloticus importin 8 (ipo8), transcript variant X1, mRNA	0	-2.78771	1.15433	3.21793
Contig16124	LG17	6543011	6542298	XM_005475564.1	PREDICTED Oreochromis niloticus KRR1 small subunit processome component homolog (LOC100691109), mRNA	0	-2.79641	2.06234	5.76717
Contig16134	LG17	5535279	5536831	XM_003449792.2	PREDICTED Oreochromis niloticus probable tRNA threonylcarbamoyladenosine biosynthesis protein osgep-like (LOC100699038), transcript variant X1, mRNA	0	-2.75911	4.03625	11.1365
Contig16149	LG16-21	12136973	12141634	XM_003451617.2	PREDICTED Oreochromis niloticus importin subunit alpha-4-like (LOC100700214), mRNA	0	-3.7183	3.69199	13.7279
Contig1615	LG23	16231549	16230499	XM_003439854.2	PREDICTED Oreochromis niloticus FAS-associated factor 1-like (LOC100692865), transcript variant X1, mRNA	0	-3.27702	4.97191	16.293
Contig16172	LG16-21	11241629	11239252	XM_003451575.2	PREDICTED Oreochromis niloticus F-box/LRR-repeat protein 3-like (LOC100711491), mRNA	0	-2.85056	1.93062	5.50335
Contig16204	LG16-21	9415743	9418354	XM_005475393.1	PREDICTED Oreochromis niloticus LON peptidase N-terminal domain and ring finger 2 (lonrf2), mRNA	0	-2.53005	4.41734	11.1761
Contig16206	LG16-21	9236278	9238094	XM_003454897.2	PREDICTED Oreochromis niloticus signal transducing adapter molecule 2-like (LOC100698169), mRNA	0	-5.94397	2.34075	13.9134
Contig16215	LG16-21	8706512	8708523	XM_003454902.2	PREDICTED Oreochromis niloticus ELL-associated factor 2-like (LOC100699509), mRNA	0	-3.67254	1.09385	4.01721
Contig16247	LG16-21	7095653	7096637	XM_003456606.2	PREDICTED Oreochromis niloticus interleukin-17D-like (LOC100696484), mRNA	0	-3.40188	1.79962	6.12208
Contig16248	LG16-21	7100446	7098937	XM_003456584.2	PREDICTED Oreochromis niloticus N(6)-adenine-specific DNA methyltransferase 2-like (LOC100690687), mRNA	0	-2.35526	2.65269	6.24777
Contig16268	LG16-21	5884128	5882210	XM_005475275.1	PREDICTED Oreochromis niloticus GDP-Man Man(3)GlcNAc(2)-PP-Dol alpha-1,2-mannosyltransferase-like (LOC100698681), transcript variant X2, mRNA	0	-2.22587	1.13725	2.53136
Contig16271	LG16-21	5808694	5806395	XM_003449501.2	PREDICTED Oreochromis niloticus succinyl-CoA ligase [ADP-forming] subunit beta, mitochondrial-like (LOC100709891), mRNA	0	-2.02107	21.3859	43.2225
Contig16272	LG16-21	5550633	5552337	XM_003449547.2	PREDICTED Oreochromis niloticus leucine-rich repeat and calponin homology domain-containing protein 1-like (LOC100699757), transcript variant X1, mRNA	0	-2.45698	1.69438	4.16305
Contig16277	LG16-21	4619268	4616086	XM_005475260.1	PREDICTED Oreochromis niloticus ATP-dependent RNA helicase DDX3X-like (LOC100711762), transcript variant X7, mRNA	0	-2.12921	1.70935	3.63957
Contig16279	LG16-21	4619268	4616086	XM_005475258.1	PREDICTED Oreochromis niloticus ATP-dependent RNA helicase DDX3X-like (LOC100711762), transcript variant X5, mRNA	0	-2.03892	1.77073	3.61037
Contig16284	LG16-21	3901062	3902450	XM_005475231.1	PREDICTED Oreochromis niloticus von Willebrand factor A domain-containing protein 8-like (LOC100690387), mRNA	0	-2.39085	1.77216	4.23698
Contig16306	LG16-21	3010073	3005556	XM_003456273.2	PREDICTED Oreochromis niloticus coenzyme Q-binding protein COQ10 homolog B, mitochondrial-like (LOC100696483), mRNA	0	3.62659	19.3604	5.33846
Contig16336	LG15	9125858	9124867	XM_003456019.2	PREDICTED Oreochromis niloticus serine incorporator 1-like (LOC100691946), mRNA	0	-3.87926	47.4192	183.952
Contig16340	LG15	8832256	8833055	XM_005475115.1	PREDICTED Oreochromis niloticus golgi-associated PDZ and coiled-coil motif containing (gopc), transcript variant X2, mRNA	0	-2.86438	1.20995	3.46576
Contig1635	LG15	23032382	23033189	XM_003440668.2	PREDICTED Oreochromis niloticus peptidyl-prolyl cis-trans isomerase FKBP1B-like (LOC100708505), transcript variant X1, mRNA	0	2.82392	28.856	10.2184
Contig16356	LG15	4061524	4062954	XM_003446319.2	PREDICTED Oreochromis niloticus mitogen-activated protein kinase kinase kinase 5-like (LOC100703888), mRNA	0	-8.54874	1.22908	10.5071
Contig16380	LG23	1823711	1824962	XM_003441454.2	PREDICTED Oreochromis niloticus 6-phosphofructo-2-kinase/fructose-2,6-biphosphatase 4 (pfkfb4), transcript variant X1, mRNA	0	-3.25847	33.4066	108.854
Contig16384	LG15	2707428	2705811	XM_005475040.1	PREDICTED Oreochromis niloticus protein max-like (LOC100708975), transcript variant X3, mRNA	0	-2.16314	2.8376	6.13813
Contig16385	LG15	2707428	2705811	XM_005475038.1	PREDICTED Oreochromis niloticus protein max-like (LOC100708975), transcript variant X1, mRNA	0	-2.92036	3.08901	9.02102
Contig16395	LG15	1879676	1880495	XM_003446345.2	PREDICTED Oreochromis niloticus akirin-2-like (LOC100711382), mRNA	0	-2.29591	1.91279	4.39159
Contig16504	LG14	27751033	27748211	XM_003459115.2	PREDICTED Oreochromis niloticus nuclear pore complex protein Nup88-like (LOC100706886), mRNA	0	-4.6226	4.83564	22.3532
Contig16506	LG14	27703157	27705220	XM_005474799.1	PREDICTED Oreochromis niloticus amyloid-like protein 2-like (LOC100707415), transcript variant X2, mRNA	0	-2.07067	1.88405	3.90125
Contig16519	LG14	22816940	22816324	XM_005474774.1	PREDICTED Oreochromis niloticus adenine phosphoribosyltransferase 1-like (LOC100697759), transcript variant X1, mRNA	0	2.49976	11.0522	4.42129
Contig16532	LG14	22507978	22506808	XM_005474749.1	PREDICTED Oreochromis niloticus UPF0378 protein KIAA0100-like (LOC100691784), transcript variant X1, mRNA	0	-3.53352	1.28631	4.5452
Contig16563	LG14	14404602	14403876	XM_003441568.2	PREDICTED Oreochromis niloticus Golgi SNAP receptor complex member 1-like (LOC100702881), transcript variant X1, mRNA	0	-2.01712	1.15509	2.32996
Contig16577	LG14	13408231	13406976	XM_003441633.2	PREDICTED Oreochromis niloticus protein YIF1B-like (LOC100697325), mRNA	0	-5.22357	1.15626	6.0398
Contig16582	LG14	13137251	13139028	XM_003441640.2	PREDICTED Oreochromis niloticus kelch repeat and BTB (POZ) domain containing 3 (kbtbd3), transcript variant X1, mRNA	0	6.82731	39.7927	5.82846
Contig1660	LG22	11313248	11312294	XM_005478471.1	PREDICTED Oreochromis niloticus tyrosine-protein phosphatase non-receptor type 2-like (LOC100711916), transcript variant X1, mRNA	0	-3.84074	2.56167	9.83873
Contig16611	LG14	11243957	11243297	XM_005474602.1	PREDICTED Oreochromis niloticus CMP-N-acetylneuraminate-beta-galactosamide-alpha-2,3-sialyltransferase 4-like (LOC100710478), transcript variant X2, mRNA	0	-2.01645	1.3362	2.69437
Contig16618	LG14	10614677	10615663	XM_003441684.2	PREDICTED Oreochromis niloticus RNA-binding protein 7-like (LOC100712085), mRNA	0	-2.27122	3.18097	7.2247
Contig16630	LG14	10115542	10113937	XM_003441610.2	PREDICTED Oreochromis niloticus gamma-sarcoglycan-like (LOC100690446), transcript variant X1, mRNA	0	2.70142	13.3856	4.95502
Contig16650	LG14	9278013	9279635	XM_005474536.1	PREDICTED Oreochromis niloticus cyclin-L1-like (LOC100696165), transcript variant X3, mRNA	0	-2.70091	7.12192	19.2357
Contig16651	LG14	9278013	9279635	XM_005474535.1	PREDICTED Oreochromis niloticus cyclin-L1-like (LOC100696165), transcript variant X2, mRNA	0	-2.68339	4.18823	11.2387
Contig16687	LG14	959748	955299	XM_005474433.1	PREDICTED Oreochromis niloticus ubiquitin specific peptidase 32 (usp32), transcript variant X1, mRNA	0	-7.70952	1.25954	9.71046
Contig16696	LG14	609353	608388	XM_003453564.2	PREDICTED Oreochromis niloticus intraflagellar transport protein 20 homolog (LOC100694802), transcript variant X1, mRNA	0	-2.47787	1.0457	2.59111
Contig1674	LG15	9154454	9153678	XM_003456018.2	PREDICTED Oreochromis niloticus nogo-B receptor-like (LOC100691678), mRNA	0	-2.73834	1.73163	4.74179
Contig16749	LG13	25068467	25069151	XM_005474300.1	PREDICTED Oreochromis niloticus HtrA serine peptidase 1 (htra1), mRNA	0	2.14448	2.49023	1.16123
Contig16770	LG13	23442950	23445366	XM_005474255.1	PREDICTED Oreochromis niloticus ubiquitin thioesterase Zranb1-like (LOC100705114), transcript variant X2, mRNA	0	-3.5596	4.54582	16.1813
Contig16771	LG13	23420842	23418801	XM_005474254.1	PREDICTED Oreochromis niloticus ubiquitin thioesterase Zranb1-like (LOC100705114), transcript variant X1, mRNA	0	-3.71616	4.58181	17.0268
Contig16799	LG13	22305123	22302719	XM_003438366.2	PREDICTED Oreochromis niloticus phosphatidylcholine ceramide cholinephosphotransferase 1-like (LOC100698377), mRNA	0	-3.02171	1.24204	3.75307
Contig16808	LG13	21807453	21805417	XM_003438361.2	PREDICTED Oreochromis niloticus GTP-binding protein 2-like (LOC100697038), transcript variant X1, mRNA	0	-3.31843	17.9339	59.5125
Contig1681	LG19	11687089	11684434	XM_003445448.2	PREDICTED Oreochromis niloticus fos-related antigen 2-like (LOC100693783), mRNA	0	-5.65097	4.45072	25.1509
Contig16825	LG13	12077195	12075898	XM_005473847.1	PREDICTED Oreochromis niloticus myopalladin-like (LOC100700984), mRNA	0	3.00566	14.777	4.91638
Contig16832	LG13	18609813	18611890	XM_003441088.2	PREDICTED Oreochromis niloticus peroxisome proliferator-activated receptor gamma coactivator-related protein 1-like (LOC100709586), mRNA	0	-3.30031	1.00556	3.31867
Contig16872	LG13	17792756	17791209	XM_005474086.1	PREDICTED Oreochromis niloticus flocculation protein FLO11-like (LOC102082511), transcript variant X1, mRNA	0	-2.37429	28.0916	66.6975
Contig16898	LG13	16531959	16532764	XM_003441142.2	PREDICTED Oreochromis niloticus proteasome activator complex subunit 4B-like (LOC100701711), transcript variant X1, mRNA	0	-8.91585	3.80825	33.9538
Contig16912	LG13	15575827	15573623	XM_003441007.2	PREDICTED Oreochromis niloticus vesicle transport protein SFT2A-like (LOC100711453), mRNA	0	-2.02897	2.23018	4.52496
Contig16919	LG13	15316758	15318538	XM_003441162.2	PREDICTED Oreochromis niloticus nucleolar and coiled-body phosphoprotein 1-like (LOC100707070), transcript variant X1, mRNA	0	-2.11867	1.24755	2.64315
Contig16923	LG13	15096158	15102246	XM_005473980.1	PREDICTED Oreochromis niloticus transforming, acidic coiled-coil containing protein 2 (tacc2), transcript variant X1, mRNA	0	-2.80464	3.11691	8.74182
Contig16926	LG13	15035398	15034928	XM_003441016.2	PREDICTED Oreochromis niloticus 39S ribosomal protein L14, mitochondrial-like (LOC100690804), mRNA	0	-4.22797	9.90785	41.8901
Contig16941	LG13	14134452	14136759	XM_003441029.2	PREDICTED Oreochromis niloticus protein MEMO1-like (LOC100694311), transcript variant X1, mRNA	0	-2.24389	1.30062	2.91846
Contig16972	LG13	13320647	13317939	XM_003441044.2	PREDICTED Oreochromis niloticus kelch domain-containing protein 3-like (LOC100698124), transcript variant X1, mRNA	0	-2.21894	1.20867	2.68196
Contig16979	LG13	12906741	12910783	XM_003441206.2	PREDICTED Oreochromis niloticus protein FAM160B1-like (LOC100696962), transcript variant X1, mRNA	0	-3.21009	1.75362	5.6293
Contig17000	LG13	12143300	12142124	XM_005473850.1	PREDICTED Oreochromis niloticus probable E3 ubiquitin-protein ligase HERC4-like (LOC102081506), transcript variant X3, mRNA	0	-3.28275	1.43759	4.71924
Contig17001	LG13	12143300	12141657	XM_005473849.1	PREDICTED Oreochromis niloticus probable E3 ubiquitin-protein ligase HERC4-like (LOC102081506), transcript variant X2, mRNA	0	-2.65129	1.87883	4.98132
Contig17004	LG13	12056554	12053818	XM_003441057.2	PREDICTED Oreochromis niloticus TIA1 cytotoxic granule-associated RNA binding protein-like 1 (tial1), mRNA	0	-2.12156	3.67028	7.78673
Contig1701	LG5	31701302	31699587	XM_005458818.1	PREDICTED Oreochromis niloticus protein slowmo homolog 2-like (LOC100696745), transcript variant X2, mRNA	0	2.03529	9.34208	4.59005
Contig17016	LG13	11848060	11847677	XM_003441229.2	PREDICTED Oreochromis niloticus protein FAM204A-like (LOC100703414), transcript variant X1, mRNA	0	-2.14342	1.11018	2.37959
Contig17081	LG13	3263556	3263116	XM_003438341.2	PREDICTED Oreochromis niloticus cell division cycle 5-like protein-like (LOC100691769), mRNA	0	-2.44091	4.43194	10.818
Contig17136	LG12	27195305	27196300	XM_003454152.2	PREDICTED Oreochromis niloticus GATS-like protein 3-like (LOC100696475), transcript variant X1, mRNA	0	-3.19906	1.00651	3.21989
Contig17153	LG12	26252110	26253143	XM_003454185.2	PREDICTED Oreochromis niloticus peptidase (mitochondrial processing) alpha (pmpca), mRNA	0	-2.33617	5.08632	11.8825
Contig17164	LG12	24202668	24204497	XM_003451073.2	PREDICTED Oreochromis niloticus E3 ubiquitin-protein ligase KCMF1-like (LOC100710260), mRNA	0	-5.37344	8.97074	48.2038
Contig17215	LG12	22362152	22361695	XM_003451057.2	PREDICTED Oreochromis niloticus betaine--homocysteine S-methyltransferase 1-like (LOC100705436), mRNA	0	-2.41737	1.41805	3.42794
Contig1722	LG4	22603826	22604261	XM_003442398.2	PREDICTED Oreochromis niloticus coronin-1A-like (LOC100700630), mRNA	0	-2.26473	1.18153	2.67584
Contig17234	LG12	17028339	17027495	XM_003451691.2	PREDICTED Oreochromis niloticus general transcription factor IIH subunit 3-like (LOC100697087), mRNA	0	-3.5424	2.10555	7.45871
Contig1724	LG19	18334346	18334017	XM_005461933.1	PREDICTED Oreochromis niloticus signal recognition particle 54 kDa protein-like (LOC100695609), transcript variant X2, mRNA	0	-2.60655	14.3936	37.5176
Contig1725	LG5	15257038	15257495	XM_005469331.1	PREDICTED Oreochromis niloticus guanine nucleotide-binding protein-like 3-like (LOC100691609), mRNA	0	-2.45642	2.06059	5.06168
Contig17252	LG12	16382414	16381867	XM_005473377.1	PREDICTED Oreochromis niloticus eukaryotic translation initiation factor 4E-binding protein 1-like (LOC100704901), transcript variant X3, mRNA	0	2.33032	2.92653	1.25585
Contig17255	LG12	16369533	16370035	XM_005473373.1	PREDICTED Oreochromis niloticus transcobalamin-2-like (LOC100705440), transcript variant X1, mRNA	0	-5.87739	4.83443	28.4138
Contig1727	LG19	13516329	13518954	XM_003445439.2	PREDICTED Oreochromis niloticus proteasome subunit alpha type-6-like (LOC100691358), mRNA	0	-2.50908	6.77793	17.0064
Contig17280	LG12	15535531	15536802	XM_003451658.2	PREDICTED Oreochromis niloticus BTB/POZ domain-containing adapter for CUL3-mediated RhoA degradation protein 3-like (LOC100710952), mRNA	0	-2.25731	2.54593	5.74696
Contig17281	LG12	15509218	15510254	XM_005473308.1	PREDICTED Oreochromis niloticus acetyl-CoA carboxylase beta (acacb), transcript variant X2, mRNA	0	-2.1172	5.50492	11.655
Contig17282	LG12	15509218	15510254	XM_003451659.2	PREDICTED Oreochromis niloticus acetyl-CoA carboxylase beta (acacb), transcript variant X1, mRNA	0	-2.08468	5.81722	12.1271
Contig17290	LG12	15327587	15326637	XM_005473294.1	PREDICTED Oreochromis niloticus MORC family CW-type zinc finger protein 2A-like (LOC100711321), transcript variant X2, mRNA	0	-3.39115	1.38977	4.71292
Contig17298	LG12	15167192	15166957	XM_005473273.1	PREDICTED Oreochromis niloticus THO complex subunit 5 homolog (LOC100691661), mRNA	0	-2.17783	1.50097	3.26886
Contig17303	LG12	15082790	15083546	XM_003451674.2	PREDICTED Oreochromis niloticus serine/threonine-protein kinase RIO2-like (LOC100692466), transcript variant X1, mRNA	0	-2.15245	1.34387	2.89261
Contig17305	LG12	14989333	14987055	XM_005473257.1	PREDICTED Oreochromis niloticus leucyl-cystinyl aminopeptidase-like (LOC100692735), transcript variant X2, mRNA	0	-2.32576	2.90275	6.75111
Contig17307	LG12	14901430	14900986	XM_003451758.2	PREDICTED Oreochromis niloticus cyclin-dependent kinase 7-like (LOC100693009), mRNA	0	-2.26628	1.14491	2.5947
Contig17311	LG12	14750811	14750044	XM_003451765.2	PREDICTED Oreochromis niloticus protein unc-45 homolog B-like (LOC100694885), transcript variant X1, mRNA	0	3.07873	4.06525	1.32043
Contig17317	LG12	14403294	14404832	XM_003456074.2	PREDICTED Oreochromis niloticus hyaluronan and proteoglycan link protein 1-like (LOC100706323), mRNA	0	13.1593	14.0816	1.07009
Contig17319	LG12	13972197	13973153	XM_003456057.2	PREDICTED Oreochromis niloticus cyclin-H-like (LOC100702222), mRNA	0	-2.39193	1.04849	2.50792
Contig1732	LG22	12714609	12716369	XM_005478528.1	PREDICTED Oreochromis niloticus protein lifeguard 1-like (LOC100704148), transcript variant X2, mRNA	0	-2.72143	1.0725	2.91873
Contig17334	LG12	10914545	10917236	XM_003445585.2	PREDICTED Oreochromis niloticus phytanoyl-CoA hydroxylase-interacting protein-like (LOC100707279), mRNA	0	-5.90665	4.03616	23.8402
Contig17357	LG12	10217030	10215237	XM_003445679.2	PREDICTED Oreochromis niloticus BCL2/adenovirus E1B 19 kDa protein-interacting protein 3-like (LOC100711031), mRNA	0	-3.51059	9.22884	32.3986
Contig17363	LG12	10101530	10101877	XM_003445685.2	PREDICTED Oreochromis niloticus AN1-type zinc finger protein 5-like (LOC100689750), transcript variant X1, mRNA	0	-2.26696	76.8651	174.25
Contig1739	LG12	15316447	15317220	XM_003451745.2	PREDICTED Oreochromis niloticus sodium/potassium/calcium exchanger 6, mitochondrial-like (LOC100711860), mRNA	0	-2.54451	7.62782	19.4091
Contig17403	LG12	8709517	8711310	XM_005473089.1	PREDICTED Oreochromis niloticus solute carrier family 15 member 4-like (LOC100697150), mRNA	0	-4.67771	2.70488	12.6527
Contig17405	LG12	8406186	8405146	XM_005473083.1	PREDICTED Oreochromis niloticus serine/threonine-protein kinase ULK2-like (LOC100699294), transcript variant X1, mRNA	0	-2.9985	11.6203	34.8436
Contig17406	LG12	8401059	8402355	XM_005473082.1	PREDICTED Oreochromis niloticus E1A-binding protein p400-like (LOC100699566), mRNA	0	-2.02068	1.20784	2.44065
Contig17410	LG12	8105513	8104676	XM_003445644.2	PREDICTED Oreochromis niloticus ankyrin repeat domain-containing protein 39-like (LOC100700369), transcript variant X1, mRNA	0	-2.59815	1.1375	2.9554
Contig17412	LG12	8055761	8053860	XM_005473066.1	PREDICTED Oreochromis niloticus kelch-like protein 22-like (LOC100700907), transcript variant X2, mRNA	0	-3.93263	1.24422	4.89306
Contig1743	LG15	12366598	12363204	XM_003453024.2	PREDICTED Oreochromis niloticus glycoprotein integral membrane protein 1-like (LOC100701032), mRNA	0	-2.09326	2.16349	4.52875
Contig17439	LG12	6624895	6625567	XM_003445567.2	PREDICTED Oreochromis niloticus E3 ubiquitin-protein ligase RNF181-like (LOC100702626), mRNA	0	-19.0433	2.51862	47.9628
Contig17469	LG12	5104411	5104099	XM_003448585.2	PREDICTED Oreochromis niloticus U4/U6.U5 small nuclear ribonucleoprotein 27 kDa protein-like (LOC100708983), mRNA	0	-2.57213	2.5963	6.67801
Contig17488	LG12	4497195	4494574	XM_003448598.2	PREDICTED Oreochromis niloticus protein phosphatase PTC7 homolog (LOC100712472), mRNA	0	-2.14108	106.275	227.543
Contig17496	LG12	4252838	4253469	XM_005472943.1	PREDICTED Oreochromis niloticus GCN1 general control of amino-acid synthesis 1-like 1 (yeast) (gcn1l1), transcript variant X2, mRNA	0	-2.11908	6.58786	13.9602
Contig17503	LG12	3848062	3845602	XM_003448606.2	PREDICTED Oreochromis niloticus vacuolar protein sorting-associated protein 37B-like (LOC100691731), mRNA	0	-4.88042	1.58104	7.71615
Contig17507	LG12	3353534	3357079	XM_003448575.2	PREDICTED Oreochromis niloticus lysyl oxidase homolog 2B-like (LOC100706392), mRNA	0	2.32716	2.37701	1.02142
Contig17532	LG11	33097797	33097354	XM_003443149.2	PREDICTED Oreochromis niloticus ras-related protein Rab-5A-like (LOC100704868), transcript variant X1, mRNA	0	-4.10815	2.09019	8.5868
Contig17539	LG11	32485186	32486027	XM_003443146.2	PREDICTED Oreochromis niloticus pre-B-cell leukemia transcription factor 2-like (LOC100704063), mRNA	0	-2.20918	6.29585	13.9087
Contig17548	LG11	31898310	31897356	XM_003443142.2	PREDICTED Oreochromis niloticus bolA-like protein 1-like (LOC100702710), mRNA	0	-2.95456	1.34175	3.96429
Contig17578	LG11	17798505	17799547	XM_003450929.2	PREDICTED Oreochromis niloticus INO80 complex subunit C-like (LOC100693272), transcript variant 1, mRNA	0	-5.22099	2.0837	10.879
Contig1758	LG16-21	11389377	11387708	XM_003451604.2	PREDICTED Oreochromis niloticus mid1-interacting protein 1A-like (LOC100696818), mRNA	0	2.21241	132.942	60.0892
Contig17581	LG11	17592940	17594885	XM_003450976.2	PREDICTED Oreochromis niloticus nuclear receptor subfamily 4 group A member 3-like (LOC100706300), transcript variant X1, mRNA	0	-2.12341	2.88455	6.12508
Contig17582	LG11	17592940	17594885	XM_005472750.1	PREDICTED Oreochromis niloticus nuclear receptor subfamily 4 group A member 3-like (LOC100706300), transcript variant X3, mRNA	0	-2.02082	3.14672	6.35894
Contig17583	LG11	17577590	17576720	XM_005472748.1	PREDICTED Oreochromis niloticus syntaxin-17-like (LOC100692193), transcript variant X2, mRNA	0	-2.64551	1.92114	5.08239
Contig17588	LG11	17410785	17411516	XM_005472733.1	PREDICTED Oreochromis niloticus protein virilizer homolog (LOC100695316), mRNA	0	-2.67555	1.59561	4.26912
Contig17594	LG11	17327586	17328547	XM_003450942.2	PREDICTED Oreochromis niloticus serine/threonine-protein kinase Sgk1-like (LOC100696638), mRNA	0	2.10362	34.2197	16.2671
Contig17606	LG11	16964851	16966779	XM_005472700.1	PREDICTED Oreochromis niloticus claudin-12-like (LOC102081901), mRNA	0	-3.62605	1.24155	4.50193
Contig17611	LG11	16886881	16887352	XM_005472694.1	PREDICTED Oreochromis niloticus acyl-coenzyme A thioesterase THEM4-like (LOC100702377), transcript variant X2, mRNA	0	-2.39947	1.96256	4.70909
Contig17614	LG11	16833457	16836389	XM_005472691.1	PREDICTED Oreochromis niloticus phosphatidylinositol 4-phosphate 5-kinase type-1 alpha-like (LOC100701476), mRNA	0	-2.80254	1.6587	4.64857
Contig17656	LG11	15658046	15658868	XM_005472619.1	PREDICTED Oreochromis niloticus UPF0469 protein KIAA0907 homolog (LOC100712480), transcript variant X1, mRNA	0	-2.83269	1.81022	5.12779
Contig17657	LG11	15659193	15657077	XM_005472618.1	PREDICTED Oreochromis niloticus NADH dehydrogenase [ubiquinone] flavoprotein 1, mitochondrial-like (LOC100712213), transcript variant X2, mRNA	0	-2.19365	1.35724	2.97731
Contig17683	LG11	9209687	9210848	XM_005472576.1	PREDICTED Oreochromis niloticus inhibitor of Bruton agammaglobulinemia tyrosine kinase (ibtk), mRNA	0	-2.69065	2.7708	7.45524
Contig17720	LG11	6865354	6864499	XM_003454363.2	PREDICTED Oreochromis niloticus casein kinase 2 alpha subunit (LOC100534434), transcript variant X1, mRNA	0	-2.36597	12.2199	28.912
Contig17729	LG11	6711801	6710233	XM_003454369.2	PREDICTED Oreochromis niloticus retinoic acid receptor RXR-beta-A-like (LOC100711502), transcript variant X2, mRNA	0	-2.24884	8.59577	19.3305
Contig17738	LG11	6374882	6373147	XM_003454373.2	PREDICTED Oreochromis niloticus serine/threonine-protein phosphatase 6 regulatory ankyrin repeat subunit A-like (LOC100689791), mRNA	0	-3.27352	2.03298	6.65501
Contig17746	LG11	6245694	6249310	XM_003454378.2	PREDICTED Oreochromis niloticus juxtaposed with another zinc finger protein 1-like (LOC100691134), mRNA	0	-2.27132	11.5811	26.3045
Contig17753	LG11	6077799	6076724	XM_005472436.1	PREDICTED Oreochromis niloticus MAGUK p55 subfamily member 6-like (LOC100694809), transcript variant X1, mRNA	0	2.00139	2.06096	1.02977
Contig17792	LG11	3326938	3325630	XM_003453878.2	PREDICTED Oreochromis niloticus TGF-beta receptor type-2-like (LOC100712573), transcript variant X1, mRNA	0	-2.6012	1.55858	4.05418
Contig17798	LG11	3199052	3201189	XM_003453838.2	PREDICTED Oreochromis niloticus uncharacterized LOC100701946 (LOC100701946), transcript variant X1, mRNA	0	-2.8067	4.63036	12.996
Contig17814	LG10	15645104	15645488	XM_003453955.2	PREDICTED Oreochromis niloticus 39S ribosomal protein L22, mitochondrial-like (LOC100712489), mRNA	0	-3.3452	4.03381	13.4939
Contig17827	LG10	12926604	12927284	XM_003446872.2	PREDICTED Oreochromis niloticus periostin-like (LOC100695303), transcript variant X1, mRNA	0	6.71678	11.643	1.73342
Contig17828	LG10	12926604	12927282	XM_005472284.1	PREDICTED Oreochromis niloticus periostin-like (LOC100695303), transcript variant X2, mRNA	0	5.8598	11.712	1.9987
Contig17839	LG10	12465237	12464774	XM_003446806.2	PREDICTED Oreochromis niloticus uncharacterized LOC100700827 (LOC100700827), transcript variant X1, mRNA	0	-2.41737	1.19088	2.87879
Contig17883	LG10	11128902	11129456	XM_005472198.1	PREDICTED Oreochromis niloticus baculoviral IAP repeat-containing protein 2-like (LOC100705328), transcript variant X2, mRNA	0	-2.69555	1.16942	3.15223
Contig17924	LG10	10187505	10188208	XM_005472130.1	PREDICTED Oreochromis niloticus serine/arginine repetitive matrix protein 2-like (LOC102082909), transcript variant X2, mRNA	0	3.49217	5.89416	1.68782
Contig17925	LG10	10181176	10181896	XM_005472129.1	PREDICTED Oreochromis niloticus serine/arginine repetitive matrix protein 2-like (LOC102082909), transcript variant X1, mRNA	0	2.21359	3.82016	1.72578
Contig1795	LG16-21	15454128	15456305	XM_003447296.2	PREDICTED Oreochromis niloticus nuclear factor erythroid 2-related factor 2-like (LOC100696801), mRNA	0	-3.31505	2.05488	6.81204
Contig17954	LG10	9056833	9055599	XM_003446866.2	PREDICTED Oreochromis niloticus histone H2A.x-like (LOC100693699), mRNA	0	-2.48128	8.00307	19.8578
Contig17960	LG10	8770909	8771456	XM_003446801.2	PREDICTED Oreochromis niloticus 28S ribosomal protein S31, mitochondrial-like (LOC100699572), mRNA	0	2.53071	3.62718	1.43327
Contig17974	LG10	8499361	8499615	XM_005472031.1	PREDICTED Oreochromis niloticus serrate RNA effector molecule homolog (LOC100693566), transcript variant X1, mRNA	0	-3.25514	1.95549	6.36541
Contig17979	LG10	8399687	8397441	XM_003456808.2	PREDICTED Oreochromis niloticus NACHT, LRR and PYD domains-containing protein 3-like (LOC100708209), mRNA	0	-2.44705	1.97563	4.83449
Contig18006	LG10	7842399	7845411	XM_003456790.2	PREDICTED Oreochromis niloticus reticulon-2-like (LOC100703211), transcript variant X1, mRNA	0	3.12959	20.017	6.39604
Contig1802	#N/A	401683	402484	XM_005462592.1	PREDICTED Oreochromis niloticus ras-like protein family member 11A-like (LOC100707231), mRNA	0	-2.04178	1.74694	3.56686
Contig18020	LG10	7199025	7197770	XM_003450439.2	PREDICTED Oreochromis niloticus zinc finger protein-like 1-like (LOC100696637), transcript variant X1, mRNA	0	-2.06304	2.66065	5.48903
Contig18035	LG10	6611611	6612574	XM_003450482.2	PREDICTED Oreochromis niloticus 55 kDa erythrocyte membrane protein-like (LOC100709182), transcript variant 1, mRNA	0	-3.40655	49.4954	168.608
Contig18061	LG10	3569791	3570350	XM_003457914.2	PREDICTED Oreochromis niloticus protein BTG3-like (LOC100697105), mRNA	0	-4.19224	3.20356	13.4301
Contig18072	LG9	11022233	11020754	XM_005471872.1	PREDICTED Oreochromis niloticus N-alpha-acetyltransferase 50-like (LOC100689740), transcript variant X2, mRNA	0	-4.09403	9.70548	39.7345
Contig18077	LG9	11201607	11202794	XM_003443583.2	PREDICTED Oreochromis niloticus cystatin-A1-like (LOC100710659), mRNA	0	-2.16091	2.12997	4.60268
Contig18092	LG9	10404718	10403928	XM_003443614.2	PREDICTED Oreochromis niloticus tripartite motif-containing protein 55-like (LOC100696347), transcript variant X1, mRNA	0	4.66195	7.11353	1.52587
Contig18126	LG9	8779977	8782187	XM_005471776.1	PREDICTED Oreochromis niloticus uncharacterized LOC102082988 (LOC102082988), mRNA	0	-3.29316	2.04393	6.731
Contig18128	LG9	8514539	8512691	XM_003443483.2	PREDICTED Oreochromis niloticus E3 ubiquitin-protein ligase MARCH6-like (LOC100706202), mRNA	0	-2.5552	3.34748	8.55349
Contig18131	LG9	8480914	8485099	XM_003443485.2	PREDICTED Oreochromis niloticus pyruvate dehydrogenase [lipoamide] kinase isozyme 3-like (LOC100706734), transcript variant X1, mRNA	0	-2.77779	5.2688	14.6356
Contig1815	LG22	7314929	7314081	XM_005457163.1	PREDICTED Oreochromis niloticus carnitine O-acetyltransferase-like (LOC100703912), mRNA	0	-2.5353	24.9294	63.2036
Contig18159	LG9	6832885	6833587	XM_003443512.2	PREDICTED Oreochromis niloticus myotubularin related protein 6 (mtmr6), mRNA	0	-2.61628	3.02286	7.90864
Contig18188	LG9	4239309	4237098	XM_005471674.1	PREDICTED Oreochromis niloticus WD repeat-containing protein 37-like (LOC100707204), transcript variant X2, mRNA	0	-2.75941	1.29196	3.56503
Contig18189	LG9	4264766	4265754	XM_005471673.1	PREDICTED Oreochromis niloticus isopentenyl-diphosphate Delta-isomerase 1-like (LOC100706940), transcript variant X3, mRNA	0	-2.0255	4.32472	8.75971
Contig18195	LG9	3426506	3425828	XM_003450237.2	PREDICTED Oreochromis niloticus cullin-2-like (LOC100708908), mRNA	0	-2.01447	2.61389	5.26562
Contig18230	LG8-24	23419768	23428024	XM_003449428.2	PREDICTED Oreochromis niloticus wings apart-like protein homolog (LOC100712474), mRNA	0	-2.56843	1.02625	2.63585
Contig18236	LG8-24	22024108	22021334	XM_003449484.2	PREDICTED Oreochromis niloticus hepatic leukemia factor-like (LOC100705428), transcript variant X1, mRNA	0	-6.31366	1.05794	6.67946
Contig1825	LG19	21731892	21730531	XM_003447777.2	PREDICTED Oreochromis niloticus activator of 90 kDa heat shock protein ATPase homolog 1-like (LOC100693443), transcript variant 2, mRNA	0	-2.21388	3.91673	8.67116
Contig18289	LG8-24	20301175	20301766	XM_003441874.2	PREDICTED Oreochromis niloticus eukaryotic elongation factor-2 kinase (eef2k), transcript variant X1, mRNA	0	2.7252	42.2274	15.4952
Contig18290	LG8-24	20301766	20301175	XM_005471460.1	PREDICTED Oreochromis niloticus eukaryotic elongation factor-2 kinase (eef2k), transcript variant X3, mRNA	0	2.43533	30.6358	12.5797
Contig18291	LG8-24	20301766	20301175	XM_005471459.1	PREDICTED Oreochromis niloticus eukaryotic elongation factor-2 kinase (eef2k), transcript variant X2, mRNA	0	2.34358	35.3081	15.0659
Contig18292	LG8-24	20290046	20288773	XM_003441741.2	PREDICTED Oreochromis niloticus DNA-directed RNA polymerase III subunit RPC5-like (LOC100704501), mRNA	0	-2.02018	1.72476	3.48432
Contig18302	LG8-24	20070541	20067049	XM_005471439.1	PREDICTED Oreochromis niloticus synaptopodin 2-like protein-like (LOC100694402), transcript variant X1, mRNA	0	4.24316	13.8561	3.26551
Contig18306	LG8-24	19891550	19890927	XM_003441756.2	PREDICTED Oreochromis niloticus LIM domain-binding protein 3-like (LOC100707522), transcript variant X2, mRNA	0	2.23365	353.662	158.334
Contig18307	LG8-24	19891550	19890927	XM_003441755.2	PREDICTED Oreochromis niloticus LIM domain-binding protein 3-like (LOC100707522), transcript variant X1, mRNA	0	2.58539	270.336	104.563
Contig18310	LG8-24	19726160	19727007	XM_005471428.1	PREDICTED Oreochromis niloticus protein phosphatase, Mg2+/Mn2+ dependent, 1B (ppm1b), transcript variant X2, mRNA	0	2.271	3.60655	1.58809
Contig18328	LG8-24	18685202	18685625	XM_005471402.1	PREDICTED Oreochromis niloticus phospholysine phosphohistidine inorganic pyrophosphate phosphatase-like (LOC100691073), transcript variant X2, mRNA	1.53e-16	2.00162	2.773	1.38538
Contig18357	LG8-24	17228946	17228552	XM_003441910.2	PREDICTED Oreochromis niloticus dual specificity protein phosphatase 13-like (LOC100703515), mRNA	0	2.39594	21.8774	9.131
Contig18359	LG8-24	17008581	17009846	XM_003441826.2	PREDICTED Oreochromis niloticus dephospho-CoA kinase domain-containing protein-like (LOC100703245), mRNA	0	-2.30368	2.38939	5.50438
Contig1836	LG9	14453742	14454141	XM_003439364.2	PREDICTED Oreochromis niloticus vacuolar protein sorting 41 homolog (S. cerevisiae) (vps41), mRNA	0	-2.05564	1.80008	3.7003
Contig18360	LG8-24	17003899	17004342	XM_003441913.2	PREDICTED Oreochromis niloticus tRNA pseudouridine(38/39) synthase-like (LOC100704327), transcript variant X1, mRNA	0	-2.28307	1.21343	2.77034
Contig18373	LG8-24	16508379	16511227	XM_003441919.2	PREDICTED Oreochromis niloticus glycerol-3-phosphate acyltransferase 1, mitochondrial-like (LOC100705927), transcript variant X1, mRNA	0	-2.89879	1.65011	4.78333
Contig18390	LG8-24	16056905	16056152	XM_005471281.1	PREDICTED Oreochromis niloticus beclin-1-like (LOC100708872), transcript variant X2, mRNA	0	-3.25063	5.65843	18.3935
Contig18392	LG8-24	16055008	16056082	XM_003441849.2	PREDICTED Oreochromis niloticus serine/threonine-protein kinase tousled-like 2-like (LOC100709143), transcript variant 1, mRNA	0	-2.6118	1.12034	2.9261
Contig18394	LG8-24	15945735	15947709	XM_005471271.1	PREDICTED Oreochromis niloticus nebulin-related anchoring protein (nrap), mRNA	0	2.45153	79.4568	32.4111
Contig18410	LG8-24	15209763	15207867	XM_003441861.2	PREDICTED Oreochromis niloticus leucine-rich glioma-inactivated protein 1-like (LOC100712447), mRNA	0	-2.17877	1.75789	3.83004
Contig18416	LG8-24	14379234	14380095	XM_003441944.2	PREDICTED Oreochromis niloticus MAGUK p55 subfamily member 3-like (LOC100690268), transcript variant X1, mRNA	0	-6.94825	3.76596	26.1668
Contig18442	LG7	50120628	50118171	XM_005471183.1	PREDICTED Oreochromis niloticus UPF0183 protein C16orf70-like (LOC100706387), transcript variant X2, mRNA	0	-3.57965	2.42602	8.68429
Contig18448	LG7	49682606	49683036	XM_005471168.1	PREDICTED Oreochromis niloticus UPF0691 protein C9orf116 homolog (LOC102080164), transcript variant X4, mRNA	4.44e-20	-2.64459	1.43828	3.80366
Contig18496	LG7	47195930	47194445	XM_003447067.2	PREDICTED Oreochromis niloticus protein C19orf12 homolog (LOC100702362), mRNA	0	-5.81259	1.29144	7.50659
Contig18502	LG7	46913946	46916007	XM_003447135.2	PREDICTED Oreochromis niloticus traB domain-containing protein-like (LOC100698489), mRNA	0	-4.71657	1.1457	5.40378
Contig18511	LG7	46588038	46590596	XM_003447076.2	PREDICTED Oreochromis niloticus WASH complex subunit 7-like (LOC100704796), mRNA	0	-2.65824	1.68397	4.47641
Contig18512	LG7	46590596	46589100	XM_003447076.2	PREDICTED Oreochromis niloticus WASH complex subunit 7-like (LOC100704796), mRNA	0	-2.89621	1.11635	3.23318
Contig18540	LG7	45381431	45382398	XM_003440494.2	PREDICTED Oreochromis niloticus interferon regulatory factor 3-like (LOC100706192), mRNA	0	-5.37822	1.42099	7.6424
Contig18572	LG7	43783949	43782563	XM_003440357.2	PREDICTED Oreochromis niloticus sarcospan-like (LOC100693942), mRNA	0	2.5268	12.4918	4.9437
Contig18603	LG7	42526301	42527123	XM_005470882.1	PREDICTED Oreochromis niloticus pre-mRNA-splicing factor 18-like (LOC100699363), transcript variant X2, mRNA	0	-2.4165	2.53671	6.12996
Contig18635	LG7	41170748	41174433	XM_003440581.2	PREDICTED Oreochromis niloticus serine/threonine-protein phosphatase 6 regulatory subunit 2-like (LOC100707429), transcript variant X1, mRNA	0	-3.56067	1.59629	5.68387
Contig18636	LG7	41174433	41170748	XM_005470819.1	PREDICTED Oreochromis niloticus serine/threonine-protein phosphatase 6 regulatory subunit 2-like (LOC100707429), transcript variant X2, mRNA	0	-4.00142	1.4802	5.9229
Contig18642	LG7	41085592	41083844	XM_003440588.2	PREDICTED Oreochromis niloticus peptidyl-prolyl cis-trans isomerase FKBP4-like (LOC100709316), mRNA	0	-4.15929	2.47473	10.2931
Contig18643	LG7	41064823	41063930	XM_005470802.1	PREDICTED Oreochromis niloticus putative ATP-dependent RNA helicase DDX11-like protein 8-like (LOC100709583), transcript variant X3, mRNA	0	-2.71775	1.58523	4.30827
Contig18653	LG7	40649833	40645909	XM_005470783.1	PREDICTED Oreochromis niloticus myocyte enhancer factor 2A (mef2a), transcript variant X2, mRNA	0	2.52241	6.23912	2.47348
Contig18666	LG7	39525198	39526119	XM_005470748.1	PREDICTED Oreochromis niloticus mucosa-associated lymphoid tissue lymphoma translocation protein 1-like (LOC102077990), mRNA	0	-2.1835	1.54339	3.37
Contig18683	LG7	38800528	38807305	XM_003440433.2	PREDICTED Oreochromis niloticus Krueppel-like factor 13-like (LOC100690800), mRNA	0	2.18432	41.3063	18.9104
Contig1869	LG18	6833341	6831065	XM_005476107.1	PREDICTED Oreochromis niloticus cytoplasmic dynein 1 intermediate chain 2-like (LOC100690967), transcript variant X2, mRNA	0	2.14273	8.77232	4.09399
Contig1870	LG8-24	25916166	25914673	XM_003448724.2	PREDICTED Oreochromis niloticus pyridoxine-5'-phosphate oxidase-like (LOC100701105), mRNA	0	-4.35299	1.30633	5.68643
Contig1872	LG22	13275780	13278417	XM_005478554.1	PREDICTED Oreochromis niloticus ras-related protein Rab-5A-like (LOC100701272), transcript variant X2, mRNA	0	-4.29016	6.74881	28.9534
Contig18750	LG7	34670676	34671252	XM_003440056.2	PREDICTED Oreochromis niloticus WD repeat domain 36 (wdr36), mRNA	0	-2.5129	1.35518	3.40543
Contig18757	LG7	34172145	34170921	XM_003440143.2	PREDICTED Oreochromis niloticus dolichol phosphate-mannose biosynthesis regulatory protein-like (LOC100700803), mRNA	0	-2.18948	5.82106	12.7451
Contig18803	LG7	31341047	31339279	XM_003440072.2	PREDICTED Oreochromis niloticus complement component C6-like (LOC100705566), mRNA	0	-10.3249	1.20778	12.4703
Contig18815	LG7	13343590	13342428	XM_005470441.1	PREDICTED Oreochromis niloticus AN1-type zinc finger protein 5-like (LOC100707427), mRNA	0	-2.32174	53.9055	125.155
Contig18821	LG7	30526421	30523403	XM_003440088.2	PREDICTED Oreochromis niloticus transmembrane protein 203-like (LOC100709489), mRNA	0	-2.05463	2.70759	5.56311
Contig18839	LG7	29437195	29435543	XM_003440230.2	PREDICTED Oreochromis niloticus tuberous sclerosis 1 (tsc1), mRNA	0	-2.19153	4.34831	9.52944
Contig1885	LG8-24	11450697	11449656	XM_005448272.1	PREDICTED Oreochromis niloticus SPRY domain-containing SOCS box protein 3-like (LOC100698111), mRNA	0	-2.78012	6.08544	16.9183
Contig1886	LG7	6505492	6503759	XM_003439438.2	PREDICTED Oreochromis niloticus microtubule-associated proteins 1A/1B light chain 3B-like (LOC100696857), mRNA	0	-8.68913	6.64426	57.7328
Contig18860	LG7	27740606	27741806	XM_003440248.2	PREDICTED Oreochromis niloticus stomatin-like protein 2, mitochondrial-like (LOC100709315), transcript variant X1, mRNA	0	-4.89229	1.91591	9.3732
Contig18861	LG7	27573522	27576835	XM_005470362.1	PREDICTED Oreochromis niloticus dentin sialophosphoprotein-like (LOC102075579), transcript variant X1, mRNA	0	3.29503	3.69034	1.11997
Contig18871	#N/A	785938	785507	XM_005470338.1	PREDICTED Oreochromis niloticus centromere protein V-like (LOC102080027), transcript variant X5, mRNA	0	-3.10021	672.455	2084.75
Contig18878	LG7	25497056	25496031	XM_005470323.1	PREDICTED Oreochromis niloticus nucleoporin 155kDa (nup155), mRNA	0	-2.32978	1.06976	2.49231
Contig18900	LG7	24661448	24663508	XM_003453893.2	PREDICTED Oreochromis niloticus uncharacterized LOC100693726 (LOC100693726), mRNA	0	-2.04459	1.09696	2.24284
Contig18932	LG7	237953	235456	XM_005470217.1	PREDICTED Oreochromis niloticus protein LSM14 homolog A-like (LOC100693305), transcript variant X1, mRNA	0	-7.27139	3.20825	23.3284
Contig18957	LG6	33327464	33327884	XM_003454627.2	PREDICTED Oreochromis niloticus uncharacterized LOC100690680 (LOC100690680), mRNA	0	-2.21891	19.061	42.2945
Contig18958	LG6	33297777	33301972	XM_003454641.2	PREDICTED Oreochromis niloticus ribosomal protein S6 kinase beta-2-like (LOC100694444), mRNA	0	-2.13648	2.45029	5.23498
Contig18980	LG6	32635528	32635728	XM_003447973.2	PREDICTED Oreochromis niloticus proteasome subunit beta type-3-like (LOC100701559), mRNA	0	-4.28829	13.8205	59.2665
Contig19005	LG6	31790888	31794660	XM_003448011.2	PREDICTED Oreochromis niloticus diacylglycerol kinase, epsilon 64kDa (dgke), mRNA	0	-2.06615	1.99036	4.11238
Contig19014	LG6	31528274	31530135	XM_003447985.2	PREDICTED Oreochromis niloticus N-alpha-acetyltransferase 15, NatA auxiliary subunit-like (LOC100704698), transcript variant X1, mRNA	0	-3.17975	5.57852	17.7383
Contig19017	LG6	31260567	31261593	XM_005470055.1	PREDICTED Oreochromis niloticus high affinity choline transporter 1-like (LOC100691998), transcript variant X3, mRNA	0	-5.86911	1.8507	10.8619
Contig19018	LG6	31278687	31277917	XM_005470054.1	PREDICTED Oreochromis niloticus high affinity choline transporter 1-like (LOC100691998), transcript variant X2, mRNA	0	-5.71173	2.72217	15.5483
Contig19019	LG6	31278687	31277917	XM_003448021.2	PREDICTED Oreochromis niloticus high affinity choline transporter 1-like (LOC100691998), transcript variant X1, mRNA	0	-10.804	2.72317	29.4211
Contig1908	LG12	6622416	6620256	XM_005473022.1	PREDICTED Oreochromis niloticus cell wall protein DAN4-like (LOC100707013), transcript variant X2, mRNA	0	-3.46452	1.0573	3.66302
Contig19115	LG6	10482767	10481432	XM_003449706.2	PREDICTED Oreochromis niloticus ubiquitin specific peptidase 38 (usp38), mRNA	0	-8.00424	2.36696	18.9457
Contig19142	LG6	9002702	9001993	XM_003449682.2	PREDICTED Oreochromis niloticus transmembrane protein 192-like (LOC100691376), mRNA	0	-5.33262	1.13102	6.03128
Contig19152	LG6	8845945	8844206	XM_003449687.2	PREDICTED Oreochromis niloticus mediator of RNA polymerase II transcription subunit 28-like (LOC100692722), mRNA	0	-2.44154	2.67023	6.51947
Contig1916	LG15	872198	874193	XM_005474986.1	PREDICTED Oreochromis niloticus melanoma inhibitory activity protein 3-like (LOC102082929), mRNA	0	-3.4856	2.84878	9.92968
Contig19165	LG6	7871701	7871221	XM_003449699.2	PREDICTED Oreochromis niloticus pleiotropic regulator 1-like (LOC100695846), mRNA	0	-2.30643	3.09464	7.13756
Contig19179	LG5	36952672	36948697	XM_005469760.1	PREDICTED Oreochromis niloticus dystroglycan-like (LOC100706865), transcript variant X1, mRNA	0	2.88173	10.455	3.62802
Contig19182	LG5	36521450	36523706	XM_005469751.1	PREDICTED Oreochromis niloticus oxidative stress-responsive serine-rich protein 1-like (LOC100707665), mRNA	0	-4.95295	6.50725	32.2301
Contig19183	LG5	36472868	36470191	XM_005469750.1	PREDICTED Oreochromis niloticus syndecan-4-like (LOC100707936), transcript variant X2, mRNA	0	-3.26357	2.50879	8.1876
Contig19185	LG5	36153015	36151428	XM_003456227.2	PREDICTED Oreochromis niloticus microtubule-associated proteins 1A/1B light chain 3A-like (LOC100705364), mRNA	0	-4.31692	23.7005	102.313
Contig19196	LG5	24081575	24078606	XM_005469727.1	PREDICTED Oreochromis niloticus mitochondrial import receptor subunit TOM34-like (LOC100690743), mRNA	0	-4.32005	2.06541	8.9227
Contig19210	LG5	22684871	22684104	XM_005469701.1	PREDICTED Oreochromis niloticus hydroxyacyl-thioester dehydratase type 2, mitochondrial-like (LOC100705070), transcript variant X2, mRNA	4.62e-38	-2.00024	1.60163	3.20366
Contig19218	LG5	22278653	22277622	XM_003447662.2	PREDICTED Oreochromis niloticus retinoblastoma binding protein 5 (rbbp5), transcript variant X1, mRNA	0	-2.05454	1.00552	2.06589
Contig19219	LG5	22278654	22277622	XM_005469693.1	PREDICTED Oreochromis niloticus retinoblastoma binding protein 5 (rbbp5), transcript variant X2, mRNA	0	-2.60072	1.00981	2.62623
Contig19221	LG5	22168296	22169874	XM_005469691.1	PREDICTED Oreochromis niloticus centromere protein P-like (LOC100707192), transcript variant X2, mRNA	0	3.61261	3.79672	1.05096
Contig19231	LG5	21848074	21850225	XM_003447710.2	PREDICTED Oreochromis niloticus bombesin receptor-activated protein C6orf89 homolog (LOC100697427), mRNA	0	-2.35019	1.46952	3.45365
Contig19232	LG5	21834322	21832199	XM_003447711.2	PREDICTED Oreochromis niloticus cysteine desulfurase, mitochondrial-like (LOC100697694), mRNA	0	-6.77208	1.413	9.56893
Contig19274	LG5	19607660	19606597	XM_003441421.2	PREDICTED Oreochromis niloticus cytokine-inducible SH2-containing protein-like (LOC100710219), mRNA	0	-5.81098	1.19235	6.9287
Contig19320	LG5	18231282	18232479	XM_005469537.1	PREDICTED Oreochromis niloticus inositol hexakisphosphate kinase 2-like (LOC100695545), transcript variant X2, mRNA	0	-3.38174	2.04411	6.91266
Contig19321	LG5	18232907	18231282	XM_003441451.2	PREDICTED Oreochromis niloticus inositol hexakisphosphate kinase 2-like (LOC100695545), transcript variant X1, mRNA	0	-2.75804	4.36573	12.0409
Contig19324	LG5	18167089	18165455	XM_005469531.1	PREDICTED Oreochromis niloticus 6-phosphofructo-2-kinase/fructose-2,6-biphosphatase 4 (pfkfb4), transcript variant X3, mRNA	0	-2.24802	14.9398	33.585
Contig19325	LG5	18169742	18167620	XM_005469530.1	PREDICTED Oreochromis niloticus 6-phosphofructo-2-kinase/fructose-2,6-biphosphatase 4 (pfkfb4), transcript variant X2, mRNA	0	-2.94942	5.83476	17.2091
Contig19343	#N/A	858	1484	XM_003441313.2	PREDICTED Oreochromis niloticus elongation factor Ts, mitochondrial-like (LOC100702879), mRNA	0	-2.49948	1.95672	4.89078
Contig19346	LG5	17418167	17416211	XM_005469494.1	PREDICTED Oreochromis niloticus cyclic AMP-dependent transcription factor ATF-7-like (LOC100703691), transcript variant X1, mRNA	0	-4.17166	1.07931	4.50252
Contig19367	LG1	19095689	19096777	XM_005469457.1	PREDICTED Oreochromis niloticus calcium-binding and coiled-coil domain-containing protein 1-like (LOC100708241), transcript variant X1, mRNA	0	-30.455	3.23646	98.5663
Contig19380	LG5	16624162	16623672	XM_003441492.2	PREDICTED Oreochromis niloticus microspherule protein 1 (mcrs1), mRNA	0	-2.83857	4.06674	11.5437
Contig19391	LG5	16367813	16368766	XM_003441503.2	PREDICTED Oreochromis niloticus aminopeptidase-like 1 (npepl1), mRNA	0	-4.61636	7.84713	36.2252
Contig19402	LG5	16235711	16235127	XM_005469393.1	PREDICTED Oreochromis niloticus acyl-coenzyme A amino acid N-acyltransferase 2-like (LOC102083168), mRNA	0	2.07178	11.633	5.61497
Contig19410	LG5	16068998	16067254	XM_005469378.1	PREDICTED Oreochromis niloticus prolargin-like (LOC100694485), transcript variant X2, mRNA	0	2.11943	18.9542	8.94306
Contig19422	LG5	15421290	15421695	XM_003441520.2	PREDICTED Oreochromis niloticus proteasome subunit alpha type-5-like (LOC100690533), mRNA	0	-7.11207	8.09627	57.5812
Contig19431	LG5	15168928	15170209	XM_005469329.1	PREDICTED Oreochromis niloticus uncharacterized LOC100698734 (LOC100698734), mRNA	0	-4.13597	3.46705	14.3396
Contig19433	LG5	14873652	14874741	XM_003441529.2	PREDICTED Oreochromis niloticus protein kish-B-like (LOC100692871), mRNA	0	-2.05423	2.63424	5.41135
Contig19438	LG5	14797021	14799472	XM_003441533.2	PREDICTED Oreochromis niloticus ATP-dependent RNA helicase DDX19B-like (LOC100693948), mRNA	0	-3.81329	2.18414	8.32877
Contig19440	LG5	14714866	14712505	XM_005469320.1	PREDICTED Oreochromis niloticus ubiquitin-conjugating enzyme E2 J2-like (LOC100694222), transcript variant X2, mRNA	0	-3.90843	2.46854	9.64809
Contig19468	LG5	13527359	13525007	XM_003441554.2	PREDICTED Oreochromis niloticus neuron-specific protein family member 1-like (LOC100699369), mRNA	0	-2.47447	2.16373	5.35409
Contig19487	LG5	13288782	13287387	XM_005469257.1	PREDICTED Oreochromis niloticus transmembrane protein 233-like (LOC102082676), mRNA	0	2.17239	25.7968	11.8749
Contig195	LG7	8597471	8601217	XM_003439474.2	PREDICTED Oreochromis niloticus myocyte-specific enhancer factor 2C-like (LOC100706088), transcript variant X1, mRNA	0	4.72838	8.4429	1.78558
Contig19507	LG4	28547794	28547421	XM_005469214.1	PREDICTED Oreochromis niloticus cell division cycle protein 27 homolog (LOC100695114), transcript variant X4, mRNA	0	-2.2442	4.47513	10.0431
Contig19508	LG4	28547796	28547422	XM_005469211.1	PREDICTED Oreochromis niloticus cell division cycle protein 27 homolog (LOC100695114), transcript variant X1, mRNA	0	-2.76152	4.52718	12.5019
Contig19521	LG4	28106848	28106483	XM_003442547.2	PREDICTED Oreochromis niloticus 26S proteasome non-ATPase regulatory subunit 3-like (LOC100696341), mRNA	0	-4.41168	27.6971	122.191
Contig19524	LG20	23125277	23123569	XM_003442426.2	PREDICTED Oreochromis niloticus importin subunit beta-1-like (LOC100708962), mRNA	0	-3.13458	3.60276	11.2931
Contig19525	LG4	27812865	27816366	XM_005469176.1	PREDICTED Oreochromis niloticus E3 ubiquitin/ISG15 ligase TRIM25-like (LOC100709497), mRNA	0	-2.33887	3.18199	7.44228
Contig19531	LG4	27388592	27388169	XM_003442440.2	PREDICTED Oreochromis niloticus mediator of RNA polymerase II transcription subunit 15-like (LOC100689830), mRNA	0	-3.52023	3.01726	10.6214
Contig19532	LG4	27384979	27386843	XM_003442441.2	PREDICTED Oreochromis niloticus protein CASC3-like (LOC100690096), mRNA	0	-2.88641	1.49137	4.30471
Contig19541	LG4	26780835	26780175	XM_003442559.2	PREDICTED Oreochromis niloticus protein spinster homolog 1-like (LOC100699550), mRNA	0	-4.61316	8.05913	37.178
Contig19549	LG4	26655244	26660281	XM_005469117.1	PREDICTED Oreochromis niloticus serine/threonine-protein kinase TAO2-like (LOC100700631), transcript variant X2, mRNA	0	-2.02642	1.50444	3.04863
Contig19552	LG4	26524075	26522659	XM_003442568.2	PREDICTED Oreochromis niloticus UBA-like domain-containing protein 2-like (LOC100701989), mRNA	0	-7.19104	2.54319	18.2882
Contig1956	LG4	19877017	19874529	XM_005468847.1	PREDICTED Oreochromis niloticus signal transducer and activator of transcription 5B (stat5b), transcript variant X2, mRNA	0	-3.30043	2.41575	7.97302
Contig19560	LG4	25829549	25830990	XM_003442578.2	PREDICTED Oreochromis niloticus phosphatidylinositol N-acetylglucosaminyltransferase subunit Q-like (LOC100704865), transcript variant X1, mRNA	0	-2.93151	1.00884	2.95743
Contig19577	LG4	24533714	24535022	XM_005469061.1	PREDICTED Oreochromis niloticus forkhead box K2 (foxk2), mRNA	0	-3.09533	1.30619	4.04308
Contig19586	LG4	24026114	24023534	XM_003442595.2	PREDICTED Oreochromis niloticus splicing factor U2AF 65 kDa subunit-like (LOC100708876), transcript variant 1, mRNA	0	-2.15548	1.57369	3.39205
Contig19621	LG4	22453376	22450520	XM_005468977.1	PREDICTED Oreochromis niloticus chitinase-like protein PB1E7.04c-like (LOC102077151), mRNA	0	-2.62656	1.05482	2.77057
Contig19636	LG4	22314730	22313479	XM_003441985.2	PREDICTED Oreochromis niloticus DDB1- and CUL4-associated factor 7-like (LOC100702343), mRNA	0	-2.62853	4.41077	11.5939
Contig19650	LG4	21770060	21773314	XM_003442000.2	PREDICTED Oreochromis niloticus transmembrane and ubiquitin-like domain-containing protein 1-like (LOC100706633), transcript variant X1, mRNA	0	-2.41053	1.37727	3.31996
Contig19657	LG4	21087047	21088640	XM_003442006.2	PREDICTED Oreochromis niloticus N-myristoyltransferase 1 (nmt1), mRNA	0	-6.17069	6.83038	42.1482
Contig19661	LG4	21048365	21046580	XM_003442131.2	PREDICTED Oreochromis niloticus protein HEXIM-like (LOC100695640), mRNA	0	-2.2185	2.74398	6.08754
Contig19663	LG4	20912808	20916477	XM_005468892.1	PREDICTED Oreochromis niloticus voltage-dependent L-type calcium channel subunit beta-1-like (LOC100708961), transcript variant X8, mRNA	0	4.64733	8.2545	1.77618
Contig19664	LG4	20912808	20914461	XM_003442011.2	PREDICTED Oreochromis niloticus voltage-dependent L-type calcium channel subunit beta-1-like (LOC100708961), transcript variant X3, mRNA	0	4.35477	4.64476	1.06659
Contig19676	LG4	20443746	20442666	XM_005468873.1	PREDICTED Oreochromis niloticus stAR-related lipid transfer protein 3-like (LOC100712181), transcript variant X2, mRNA	0	-3.84769	1.78425	6.86526
Contig19683	LG4	20192935	20191573	XM_003442153.2	PREDICTED Oreochromis niloticus 2',3'-cyclic-nucleotide 3'-phosphodiesterase-like (LOC100702081), mRNA	0	-5.43174	1.74227	9.46355
Contig1969	LG1	18121390	18119046	XM_003437528.2	PREDICTED Oreochromis niloticus E3 ubiquitin-protein ligase AMFR-like (LOC100699077), mRNA	0	-2.33472	16.8902	39.434
Contig19690	LG4	19876809	19874529	XM_003442034.2	PREDICTED Oreochromis niloticus signal transducer and activator of transcription 5B (stat5b), transcript variant X1, mRNA	0	-3.70497	2.06008	7.63254
Contig19691	LG4	19805359	19802645	XM_003442160.2	PREDICTED Oreochromis niloticus polymerase I and transcript release factor-like (LOC100703963), mRNA	0	3.03946	11.7489	3.86547
Contig19700	LG4	19426384	19427609	XM_003442046.2	PREDICTED Oreochromis niloticus tubulin gamma-1 chain-like (LOC100695284), mRNA	0	-3.17453	2.39745	7.61079
Contig19709	LG4	18820166	18815728	XM_005468812.1	PREDICTED Oreochromis niloticus transcription factor MafK-like (LOC100709322), transcript variant X4, mRNA	0	-3.48435	1.46868	5.11738
Contig19710	LG4	18815728	18821739	XM_003442180.2	PREDICTED Oreochromis niloticus transcription factor MafK-like (LOC100709322), transcript variant X1, mRNA	0	-2.91397	1.2434	3.62324
Contig19711	LG4	18786625	18787554	XM_003442054.2	PREDICTED Oreochromis niloticus integrator complex subunit 1-like (LOC100697402), transcript variant X1, mRNA	0	-2.37337	1.1069	2.62708
Contig19716	LG4	18664634	18664131	XM_003442055.2	PREDICTED Oreochromis niloticus AN1-type zinc finger protein 2B-like (LOC100697668), mRNA	0	-21.1642	3.39223	71.7938
Contig19726	LG4	17898669	17896849	XM_003442193.2	PREDICTED Oreochromis niloticus probable E3 ubiquitin-protein ligase MGRN1-like (LOC100689915), transcript variant X1, mRNA	0	-2.69592	1.55482	4.19167
Contig19733	LG4	17830209	17830700	XM_005468764.1	PREDICTED Oreochromis niloticus hemoglobin subunit alpha-A-like (LOC102080791), mRNA	0	5.16264	6.47497	1.2542
Contig19749	LG4	17593611	17594387	XM_005468740.1	PREDICTED Oreochromis niloticus non-receptor tyrosine-protein kinase TYK2-like (LOC100692332), mRNA	0	-2.47551	2.84521	7.04335
Contig19754	LG4	17377074	17378713	XM_005468732.1	PREDICTED Oreochromis niloticus suppressor of SWI4 1 homolog (LOC100694758), mRNA	0	-2.50714	1.04417	2.61789
Contig19763	LG4	17004984	17004787	XM_003442091.2	PREDICTED Oreochromis niloticus heme-binding protein 2-like (LOC100707525), mRNA	0	-2.53776	11.546	29.301
Contig1977	LG1	6323461	6322532	XM_005466859.1	PREDICTED Oreochromis niloticus tudor domain-containing protein 3-like (LOC100699118), mRNA	0	-3.33906	1.21996	4.07353
Contig19787	LG4	16220266	16223032	XM_003441976.2	PREDICTED Oreochromis niloticus very-long-chain enoyl-CoA reductase-like (LOC100699909), mRNA	0	2.44354	14.4771	5.92466
Contig1979	#N/A	1852931	1854812	XM_003450130.2	PREDICTED Oreochromis niloticus suppressor of cytokine signaling 3-like (LOC100702554), mRNA	0	-4.37309	11.145	48.7379
Contig19794	LG4	16036530	16037932	XM_005468663.1	PREDICTED Oreochromis niloticus hepatocyte growth factor-regulated tyrosine kinase substrate-like (LOC100690004), transcript variant X2, mRNA	0	-3.27576	1.44756	4.74188
Contig19795	LG4	16038154	16036530	XM_005468665.1	PREDICTED Oreochromis niloticus hepatocyte growth factor-regulated tyrosine kinase substrate-like (LOC100690004), transcript variant X4, mRNA	0	-2.4099	1.6937	4.08166
Contig19802	LG4	15890935	15889058	XM_003442119.2	PREDICTED Oreochromis niloticus nuclear distribution protein nudE-like 1-B-like (LOC100692420), mRNA	0	-2.10817	2.04456	4.31028
Contig19813	LG4	13789634	13787442	XM_005468626.1	PREDICTED Oreochromis niloticus nuclear factor erythroid 2-related factor 1-like (LOC102077341), transcript variant X2, mRNA	0	-5.30712	3.87939	20.5884
Contig19814	LG4	13787442	13791543	XM_005468625.1	PREDICTED Oreochromis niloticus nuclear factor erythroid 2-related factor 1-like (LOC102077341), transcript variant X1, mRNA	0	-5.52015	2.64279	14.5886
Contig19826	LG4	13354386	13349925	XM_003446438.2	PREDICTED Oreochromis niloticus histone-arginine methyltransferase CARM1-like (LOC100690109), mRNA	0	-3.38017	1.24825	4.21929
Contig19831	LG4	12943893	12943365	XM_003446445.2	PREDICTED Oreochromis niloticus heat shock protein beta-11-like (LOC100692260), mRNA	0	5.63316	223.145	39.6127
Contig19848	LG4	9862037	9861608	XM_005468546.1	PREDICTED Oreochromis niloticus ferritin, middle subunit-like (LOC100708797), transcript variant X1, mRNA	0	-13.9178	26.8693	373.963
Contig19856	LG4	10234514	10235172	XM_003446472.2	PREDICTED Oreochromis niloticus TNF receptor-associated factor 7 (traf7), mRNA	0	-2.45579	4.98246	12.2359
Contig1987	LG7	10074783	10076083	XM_005449523.1	PREDICTED Oreochromis niloticus interleukin-6 receptor subunit beta-like (LOC100706260), transcript variant X3, mRNA	0	-4.49394	2.52429	11.344
Contig19881	LG4	9114435	9117930	XM_003443166.2	PREDICTED Oreochromis niloticus protein CYR61-like (LOC100709416), mRNA	0	-2.30177	4.74042	10.9114
Contig19886	LG4	9021976	9023690	XM_005468494.1	PREDICTED Oreochromis niloticus protein Hook homolog 2-like (LOC100710484), transcript variant X2, mRNA	0	-2.75989	1.84397	5.08915
Contig19887	LG4	8949534	8947672	XM_003443076.2	PREDICTED Oreochromis niloticus transcription factor jun-B-like (LOC100707881), mRNA	0	-3.15571	6.3703	20.1029
Contig19890	LG4	8785400	8784748	XM_005468489.1	PREDICTED Oreochromis niloticus protein KRI1 homolog (LOC100708964), transcript variant X1, mRNA	0	-2.00387	1.71933	3.44531
Contig1990	LG20	27727870	27728971	XM_003444905.2	PREDICTED Oreochromis niloticus ubiquitin conjugation factor E4 B-like (LOC100705320), transcript variant X1, mRNA	0	-4.98183	2.73399	13.6203
Contig19911	LG4	8271034	8270274	XM_003443093.2	PREDICTED Oreochromis niloticus probable ATP-dependent RNA helicase DDX5-like (LOC100712452), transcript variant X1, mRNA	0	-2.3742	26.4079	62.6976
Contig19924	LG4	7721001	7721424	XM_003443102.2	PREDICTED Oreochromis niloticus ribosomal RNA-processing protein 7 homolog A-like (LOC100691983), mRNA	0	-2.09316	2.45674	5.14237
Contig19933	LG4	7560042	7557581	XM_003443107.2	PREDICTED Oreochromis niloticus ER lumen protein retaining receptor 3-like (LOC100693332), mRNA	0	-4.33112	1.28023	5.54484
Contig1994	LG19	282198	283488	XM_003453069.2	PREDICTED Oreochromis niloticus transforming growth factor beta-3-like (LOC100712568), mRNA	0	3.73086	23.8643	6.39645
Contig19950	LG4	6946318	6946634	XM_003443120.2	PREDICTED Oreochromis niloticus E3 ubiquitin-protein ligase RBX1-like (LOC100696705), mRNA	0	-4.45555	12.5017	55.7021
Contig19956	LG4	7974515	7975484	XM_003443122.2	PREDICTED Oreochromis niloticus zinc finger HIT domain-containing protein 1-like (LOC100697239), transcript variant X1, mRNA	7.81e-20	-2.13702	1.10052	2.35182
Contig19965	LG4	6620837	6622191	XM_005468364.1	PREDICTED Oreochromis niloticus E3 ubiquitin-protein ligase RNF216-like (LOC100703969), mRNA	0	-3.99117	2.25927	9.01714
Contig19998	LG4	3958867	3957755	XM_003453985.2	PREDICTED Oreochromis niloticus protein yippee-like 3-like (LOC100697454), mRNA	0	-2.40365	4.61386	11.0901
Contig2000	LG14	9605212	9603157	XM_005474542.1	PREDICTED Oreochromis niloticus guanine monphosphate synthetase (gmps), mRNA	0	-2.97218	2.04475	6.07736
Contig20009	LG4	3714557	3715389	XM_003454023.2	PREDICTED Oreochromis niloticus protein phosphatase 1 regulatory subunit 27-like (LOC100707570), mRNA	0	2.18419	8.80005	4.02898
Contig2001	LG11	21396554	21395821	XM_003450497.2	PREDICTED Oreochromis niloticus uncharacterized LOC100690208 (LOC100690208), transcript variant X1, mRNA	0	2.03978	2.83757	1.39111
Contig20018	LG4	2767003	2770927	XM_005468270.1	PREDICTED Oreochromis niloticus transcription factor MafA-like (LOC100709735), mRNA	0	2.24361	24.1789	10.7768
Contig20019	LG4	2685587	2686955	XM_005468269.1	PREDICTED Oreochromis niloticus zinc finger CCCH domain-containing protein 3-like (LOC100710005), transcript variant X3, mRNA	0	-2.24531	1.1348	2.54798
Contig20026	LG3	10850396	10847350	XM_005468257.1	PREDICTED Oreochromis niloticus uncharacterized LOC102080699 (LOC102080699), transcript variant X1, mRNA	0	-2.91457	1.17194	3.4157
Contig2004	LG5	9454796	9456712	XM_003442617.2	PREDICTED Oreochromis niloticus ADP-ribosylation factor-like protein 8B-like (LOC100691615), mRNA	0	-6.17307	6.17234	38.1023
Contig2005	LG3	5519236	5517180	XM_003452367.2	PREDICTED Oreochromis niloticus polyadenylate-binding protein-interacting protein 2B-like (LOC100698161), transcript variant X1, mRNA	0	-2.73084	15.2085	41.5319
Contig20051	LG3	8525132	8521786	XM_005468190.1	PREDICTED Oreochromis niloticus peroxisome proliferator-activated receptor gamma coactivator 1-alpha-like (LOC100712119), transcript variant X3, mRNA	0	5.32324	6.41889	1.20582
Contig20063	LG3	7687721	7686819	XM_003459067.2	PREDICTED Oreochromis niloticus perilipin-2-like (LOC100693212), mRNA	0	-2.19724	18.8598	41.4395
Contig20085	LG3	6756497	6757517	XM_003452411.2	PREDICTED Oreochromis niloticus phospholipase A2-activating protein (plaa), transcript variant X1, mRNA	0	-8.10858	2.60393	21.1141
Contig20123	LG2	24493465	24494154	XM_003445817.2	PREDICTED Oreochromis niloticus E3 ubiquitin-protein ligase XIAP-like (LOC100702537), mRNA	0	-2.28989	3.23276	7.40266
Contig20124	LG2	24479003	24479319	XM_003445819.2	PREDICTED Oreochromis niloticus NTF2-related export protein 2-like (LOC100703071), mRNA	0	-3.65125	1.61836	5.90903
Contig20125	LG2	24463777	24464201	XM_003445820.2	PREDICTED Oreochromis niloticus eukaryotic translation initiation factor 4E-binding protein 3-like (LOC100703341), mRNA	0	-3.98804	36.3429	144.937
Contig20158	LG2	23024475	23023209	XM_005467959.1	PREDICTED Oreochromis niloticus FAS-associated factor 2-like (LOC100710930), transcript variant X2, mRNA	0	-3.29207	2.62422	8.63914
Contig2016	LG11	18121316	18122010	XM_005472762.1	PREDICTED Oreochromis niloticus metalloreductase STEAP4-like (LOC100712124), transcript variant X1, mRNA	0	-2.71524	8.88506	24.1251
Contig20163	LG2	22533358	22536473	XM_005467952.1	PREDICTED Oreochromis niloticus synaptopodin-like (LOC102076835), mRNA	0	3.86605	12.5433	3.24448
Contig20167	LG2	22473070	22474785	XM_005467950.1	PREDICTED Oreochromis niloticus TNFAIP3-interacting protein 1-like (LOC100708893), transcript variant X4, mRNA	0	-6.38147	1.0581	6.75222
Contig20168	LG2	22474785	22473070	XM_005467949.1	PREDICTED Oreochromis niloticus TNFAIP3-interacting protein 1-like (LOC100708893), transcript variant X3, mRNA	0	-6.37274	1.24717	7.94792
Contig2017	LG14	27783597	27785274	XM_005474803.1	PREDICTED Oreochromis niloticus alpha-soluble NSF attachment protein-like (LOC100706344), transcript variant X2, mRNA	0	-2.3119	12.9989	30.0522
Contig20170	LG2	22395853	22396829	XM_005467942.1	PREDICTED Oreochromis niloticus protein RMD5 homolog B-like (LOC100691092), mRNA	0	-2.62599	5.67785	14.91
Contig20175	LG2	22282045	22283123	XM_005467933.1	PREDICTED Oreochromis niloticus clathrin light chain B-like (LOC100709701), transcript variant X3, mRNA	0	-2.5742	7.71491	19.8597
Contig20187	LG2	21792395	21791163	XM_003445873.2	PREDICTED Oreochromis niloticus dual specificity protein phosphatase 1-like (LOC100694058), mRNA	0	-3.87959	49.6728	192.71
Contig20248	LG2	19735837	19735352	XM_003455177.2	PREDICTED Oreochromis niloticus heterogeneous nuclear ribonucleoprotein A/B-like (LOC100707314), transcript variant X1, mRNA	0	-2.0016	2.50879	5.02159
Contig20249	LG2	19736632	19734811	XM_003455203.2	PREDICTED Oreochromis niloticus alanine-glyoxylate aminotransferase 2-like 2 (agxt2l2), transcript variant X1, mRNA	0	-2.21658	1.60804	3.56435
Contig20295	LG2	18217411	18215881	XM_003444631.2	PREDICTED Oreochromis niloticus uncharacterized LOC100697868 (LOC100697868), transcript variant X1, mRNA	0	2.4193	3.04175	1.25728
Contig20296	LG2	18217411	18215881	XM_005467692.1	PREDICTED Oreochromis niloticus uncharacterized LOC100697868 (LOC100697868), transcript variant X2, mRNA	0	2.4181	3.3865	1.40048
Contig20315	LG2	17665673	17663419	XM_003444566.2	PREDICTED Oreochromis niloticus F-box/WD repeat-containing protein 11-like (LOC100703880), transcript variant X1, mRNA	0	-2.63556	3.90682	10.2966
Contig20316	LG2	17664565	17665673	XM_003444565.2	PREDICTED Oreochromis niloticus eukaryotic peptide chain release factor subunit 1-like (LOC100703608), transcript variant X1, mRNA	0	-2.12276	6.92257	14.6949
Contig20333	LG2	16409031	16408307	XM_005467615.1	PREDICTED Oreochromis niloticus smoothelin-like protein 1-like (LOC100692072), mRNA	0	2.27536	23.8471	10.4806
Contig20336	LG2	16333224	16334425	XM_003444697.2	PREDICTED Oreochromis niloticus CLP1, cleavage and polyadenylation factor I subunit, homolog (S. cerevisiae) (clp1), mRNA	0	-2.62671	1.20475	3.16453
Contig20338	LG2	16211639	16210905	XM_005467609.1	PREDICTED Oreochromis niloticus FACT complex subunit SSRP1-like (LOC100706917), transcript variant X2, mRNA	0	-2.06743	1.55536	3.21561
Contig20355	LG2	15272910	15274539	XM_003444589.2	PREDICTED Oreochromis niloticus uncharacterized LOC100709693 (LOC100709693), mRNA	0	-2.24267	10.5464	23.6521
Contig20379	LG2	14380304	14378514	XM_005467513.1	PREDICTED Oreochromis niloticus autophagy-related protein 2 homolog A-like (LOC100704417), mRNA	0	-9.27918	2.68022	24.8703
Contig20397	LG2	12400532	12398508	XM_005467479.1	PREDICTED Oreochromis niloticus oculocerebrorenal syndrome of Lowe (ocrl), mRNA	0	-2.00269	1.60088	3.20607
Contig20408	LG2	13813523	13811399	XM_005467465.1	PREDICTED Oreochromis niloticus vascular endothelial growth factor receptor kdr-like (LOC100707615), mRNA	0	-2.50006	1.31568	3.28928
Contig2041	#N/A	173609	172083	XM_003454868.2	PREDICTED Oreochromis niloticus popeye domain-containing protein 3-like (LOC100690492), transcript variant X1, mRNA	0	-2.58629	8.9026	23.0247
Contig20413	LG2	13147251	13148550	XM_005467446.1	PREDICTED Oreochromis niloticus transmembrane 9 superfamily member 2-like (LOC100704418), transcript variant X2, mRNA	0	-3.27934	3.45503	11.3302
Contig20414	LG2	13147251	13148550	XM_005467445.1	PREDICTED Oreochromis niloticus transmembrane 9 superfamily member 2-like (LOC100704418), transcript variant X1, mRNA	0	-3.38654	2.6601	9.00854
Contig2042	LG22	23664364	23663643	XM_003448924.2	PREDICTED Oreochromis niloticus tissue alpha-L-fucosidase-like (LOC100711041), mRNA	0	-3.30102	2.60674	8.60491
Contig20435	LG2	12350429	12348800	XM_005467411.1	PREDICTED Oreochromis niloticus C1GALT1-specific chaperone 1-like (LOC100694593), mRNA	0	-3.6932	1.21752	4.49653
Contig20436	LG2	12313345	12314102	XM_005467410.1	PREDICTED Oreochromis niloticus lysosome-associated membrane glycoprotein 2-like (LOC100690461), transcript variant X3, mRNA	0	-3.26025	3.52907	11.5057
Contig20437	LG2	12311546	12309176	XM_005467408.1	PREDICTED Oreochromis niloticus lysosome-associated membrane glycoprotein 2-like (LOC100690461), transcript variant X1, mRNA	0	-3.82414	1.35856	5.19533
Contig20438	LG2	12324268	12322930	XM_003445204.2	PREDICTED Oreochromis niloticus cullin 4B (cul4b), mRNA	0	-2.23078	1.65472	3.69132
Contig20439	LG2	12280354	12277998	XM_005467405.1	PREDICTED Oreochromis niloticus transmembrane protein 255A-like (LOC100690192), transcript variant X4, mRNA	0	-4.38838	1.03945	4.5615
Contig20440	LG2	12280354	12277465	XM_005467402.1	PREDICTED Oreochromis niloticus transmembrane protein 255A-like (LOC100690192), transcript variant X1, mRNA	0	-2.96289	1.03892	3.07821
Contig20456	LG2	11200903	11203616	XM_005467373.1	PREDICTED Oreochromis niloticus mediator of RNA polymerase II transcription subunit 12-like (LOC100710399), transcript variant X1, mRNA	0	-2.10974	2.22343	4.69087
Contig20491	LG2	8655710	8653868	XM_003443437.2	PREDICTED Oreochromis niloticus macrophage erythroblast attacher-like (LOC100694587), transcript variant 1, mRNA	0	-2.01447	1.68508	3.39455
Contig20510	#N/A	132688	131924	XM_003443344.2	PREDICTED Oreochromis niloticus peptidyl-prolyl cis-trans isomerase D-like (LOC100691620), mRNA	0	2.41679	3.20467	1.326
Contig20532	LG2	4640517	4637599	XM_003443367.2	PREDICTED Oreochromis niloticus leptin receptor overlapping transcript-like 1-like (LOC100697676), mRNA	0	-3.08408	1.42193	4.38533
Contig20538	LG2	4113526	4112083	XM_003443372.2	PREDICTED Oreochromis niloticus WD40 repeat-containing protein SMU1-like (LOC100699015), transcript variant X1, mRNA	0	-2.50477	3.05374	7.64892
Contig20541	LG2	4059269	4058800	XM_003443373.2	PREDICTED Oreochromis niloticus transforming growth factor, beta-induced, 68kDa (tgfbi), mRNA	0	4.5427	10.0897	2.22108
Contig20547	LG1	11153457	11154557	XM_005467176.1	PREDICTED Oreochromis niloticus eukaryotic translation initiation factor 4 gamma 2-like (LOC100693682), mRNA	0	-5.12081	6.66824	34.1468
Contig2057	#N/A	3436401	3434786	XM_005452354.1	PREDICTED Oreochromis niloticus obscurin-like (LOC100691457), mRNA	0	2.33079	3.41985	1.46725
Contig206	LG16-21	7385552	7387453	XM_003456577.2	PREDICTED Oreochromis niloticus T-box transcription factor TBX15-like (LOC100711786), mRNA	0	2.20008	4.12706	1.87587
Contig20601	LG23	9912210	9915188	XM_003451358.2	PREDICTED Oreochromis niloticus neurogenic locus notch homolog protein 2-like (LOC100698688), transcript variant X1, mRNA	0	-2.53766	1.13224	2.87324
Contig20603	LG1	13106722	13105429	XM_003442345.2	PREDICTED Oreochromis niloticus cell cycle progression protein 1-like (LOC100708513), transcript variant X1, mRNA	0	-20.344	3.99999	81.3759
Contig20604	LG1	13105429	13106722	XM_005467080.1	PREDICTED Oreochromis niloticus cell cycle progression protein 1-like (LOC100708513), transcript variant X3, mRNA	0	-20.0423	1.12927	22.6331
Contig20615	LG1	12438400	12433785	XM_005467055.1	PREDICTED Oreochromis niloticus adaptor-related protein complex 1, gamma 1 subunit (ap1g1), transcript variant X2, mRNA	0	-2.38454	2.30648	5.4999
Contig20618	LG1	12367908	12364867	XM_005467047.1	PREDICTED Oreochromis niloticus ubiquitin carboxyl-terminal hydrolase 10-like (LOC100690182), transcript variant X2, mRNA	0	-6.22096	2.30342	14.3295
Contig20631	LG1	11482660	11482129	XM_005467016.1	PREDICTED Oreochromis niloticus protein-methionine sulfoxide oxidase MICAL2-like (LOC100692605), transcript variant X3, mRNA	0	-3.21136	2.15081	6.90701
Contig20632	LG1	11485180	11483250	XM_005467014.1	PREDICTED Oreochromis niloticus protein-methionine sulfoxide oxidase MICAL2-like (LOC100692605), transcript variant X1, mRNA	0	-3.53006	1.02545	3.61988
Contig20638	LG1	11151004	11151633	XM_003442281.2	PREDICTED Oreochromis niloticus RNA polymerase-associated protein CTR9 homolog (LOC100690990), mRNA	0	-3.06552	2.86097	8.77038
Contig20644	LG1	10952468	10951281	XM_003442285.2	PREDICTED Oreochromis niloticus importin-7-like (LOC100692061), mRNA	0	-2.53289	12.3496	31.2803
Contig20645	LG1	10926402	10928711	XM_003442286.2	PREDICTED Oreochromis niloticus transmembrane protein 41B-like (LOC100692333), mRNA	0	-3.13865	2.64859	8.31299
Contig20651	LG1	10482497	10482241	XM_003442293.2	PREDICTED Oreochromis niloticus coatomer subunit beta-like (LOC100694224), mRNA	0	-2.71969	6.24719	16.9905
Contig20695	LG1	8157826	8161170	XM_003445705.2	PREDICTED Oreochromis niloticus cytoplasmic dynein 1 light intermediate chain 2-like (LOC100694861), transcript variant X1, mRNA	0	-2.4564	3.57452	8.78045
Contig20699	LG1	8045933	8044973	XM_003445708.2	PREDICTED Oreochromis niloticus GTP-binding protein RAD-like (LOC100695564), mRNA	0	-3.20725	3.12293	10.016
Contig20713	LG1	7327212	7325419	XM_005466881.1	PREDICTED Oreochromis niloticus golgin-45-like (LOC100712372), mRNA	0	-2.02114	2.32968	4.70862
Contig2072	LG19	598875	599630	XM_005476940.1	PREDICTED Oreochromis niloticus iron-sulfur cluster assembly 2 homolog, mitochondrial-like (LOC100705964), mRNA	0	-6.96404	2.9362	20.4478
Contig20752	LG1	4858901	4859505	XM_005466813.1	PREDICTED Oreochromis niloticus uncharacterized LOC100703531 (LOC100703531), transcript variant X2, mRNA	0	2.10462	2.26855	1.07789
Contig2078	LG10	14878649	14876439	XM_005458256.1	PREDICTED Oreochromis niloticus rab GTPase-binding effector protein 1-like (LOC100709271), transcript variant X2, mRNA	0	-3.70603	2.4987	9.26025
Contig2079	LG15	1944864	1943643	XM_003446274.2	PREDICTED Oreochromis niloticus SAYSvFN domain-containing protein 1-like (LOC100691903), mRNA	0	-4.61714	2.23835	10.3348
Contig2085	LG5	18144655	18143248	XM_003441456.2	PREDICTED Oreochromis niloticus ras-related protein Rab-7a-like (LOC100696865), mRNA	0	-2.96401	4.00744	11.8781
Contig2096	LG4	20452033	20453822	XM_003442144.2	PREDICTED Oreochromis niloticus telethonin-like (LOC100699372), mRNA	0	4.79041	205.247	42.8453
Contig21	LG20	22670769	22670963	XM_003449093.2	PREDICTED Oreochromis niloticus mitochondrial inner membrane organizing system protein 1-like (LOC100712559), mRNA	0	-2.62694	9.83218	25.8285
Contig2132	LG12	15327587	15326637	XM_003451743.2	PREDICTED Oreochromis niloticus MORC family CW-type zinc finger protein 2A-like (LOC100711321), transcript variant X1, mRNA	0	-3.66832	1.27683	4.68384
Contig2137	LG7	36412095	36412916	XM_003453634.2	PREDICTED Oreochromis niloticus beta-centractin-like (LOC100691670), transcript variant X1, mRNA	0	-2.2141	8.54823	18.9266
Contig2143	#N/A	1637848	1637037	XM_003452583.2	PREDICTED Oreochromis niloticus rho-related GTP-binding protein RhoG-like (LOC100712402), mRNA	0	-2.97182	2.15145	6.39372
Contig2146	#N/A	31772	32060	XM_003460009.2	PREDICTED Oreochromis niloticus ribosome biogenesis protein wdr12-like (LOC100712521), mRNA	0	-2.15836	1.5661	3.38022
Contig2150	LG19	24140864	24138730	XM_003451204.2	PREDICTED Oreochromis niloticus egl nine homolog 3-like (LOC100702648), transcript variant X1, mRNA	0	2.9819	25.4648	8.5398
Contig2156	LG20	1742636	1740866	XM_003446022.2	PREDICTED Oreochromis niloticus V-type proton ATPase subunit S1-like (LOC100690195), mRNA	0	-2.42493	2.03039	4.92354
Contig217	LG8-24	3516399	3515150	XM_003438651.2	PREDICTED Oreochromis niloticus ER lumen protein retaining receptor 2-like (LOC100710456), mRNA	0	-2.12138	3.67342	7.79273
Contig2175	LG3	7092363	7094480	XM_003452393.2	PREDICTED Oreochromis niloticus uncharacterized LOC100705442 (LOC100705442), mRNA	0	-2.32788	2.66185	6.19648
Contig2189	LG5	18209466	18208216	XM_005469536.1	PREDICTED Oreochromis niloticus protein transport protein Sec61 subunit alpha-like 1-like (LOC100696698), mRNA	0	-2.36075	1.66509	3.93087
Contig2206	LG19	15436161	15434641	XM_003446236.2	PREDICTED Oreochromis niloticus BSD domain-containing protein 1-like (LOC100704689), mRNA	0	-4.56462	4.40896	20.1252
Contig223	LG11	15793347	15791941	XM_005472631.1	PREDICTED Oreochromis niloticus aryl hydrocarbon receptor nuclear translocator-like (LOC100708914), transcript variant X1, mRNA	0	-3.09997	3.13753	9.72623
Contig2236	LG14	14581463	14580035	XM_005463715.1	PREDICTED Oreochromis niloticus elastin-like (LOC100694912), transcript variant X1, mRNA	0	2.30012	14.9379	6.49438
Contig2246	LG18	4278487	4279090	XM_003457411.1	PREDICTED Oreochromis niloticus dehydrogenase/reductase SDR family member 1-like (LOC100712054), mRNA	0	-4.20216	1.9493	8.19126
Contig2254	LG18	6174497	6173258	XM_003437767.2	PREDICTED Oreochromis niloticus dipeptidyl peptidase 9-like (LOC100695974), mRNA	0	-3.55076	2.26861	8.05528
Contig2263	LG23	19353647	19352993	XM_005479154.1	PREDICTED Oreochromis niloticus fizzy-related protein homolog (LOC100694127), transcript variant X1, mRNA	0	-8.69493	1.42095	12.3551
Contig2271	LG11	19591083	19591917	XM_005455474.1	PREDICTED Oreochromis niloticus ubiquitin specific peptidase 5 (isopeptidase T) (usp5), transcript variant X1, mRNA	0	-7.56547	1.80897	13.6857
Contig2272	LG11	19591083	19591917	XM_005455477.1	PREDICTED Oreochromis niloticus ubiquitin specific peptidase 5 (isopeptidase T) (usp5), transcript variant X4, mRNA	0	-6.52871	2.36583	15.4458
Contig2277	LG18	20495321	20494323	XM_003448445.2	PREDICTED Oreochromis niloticus medium-chain specific acyl-CoA dehydrogenase, mitochondrial-like (LOC100693621), mRNA	0	-2.12492	24.3634	51.7702
Contig2289	LG18	3678439	3675771	XM_003457458.2	PREDICTED Oreochromis niloticus protein lifeguard 3-like (LOC100701870), mRNA	0	-2.14855	3.75833	8.07495
Contig2295	#N/A	416564	417888	XM_005458046.1	PREDICTED Oreochromis niloticus vasculin-like protein 1-like (LOC100710528), transcript variant X2, mRNA	0	-2.22438	3.75467	8.35182
Contig2299	LG5	34017484	34016554	XM_003451827.2	PREDICTED Oreochromis niloticus dynactin subunit 2-like (LOC100711493), transcript variant X1, mRNA	0	-6.44676	1.65782	10.6876
Contig2316	LG19	1591677	1590621	XM_003453040.2	PREDICTED Oreochromis niloticus reticulon-1-A-like (LOC100705086), transcript variant 2, mRNA	0	2.56093	10.5981	4.13837
Contig2344	LG4	13445502	13445831	XM_005468649.1	PREDICTED Oreochromis niloticus tryptase-2-like (LOC100712464), mRNA	0	3.14392	6.33637	2.01544
Contig2359	LG2	18979394	18978197	XM_003455185.2	PREDICTED Oreochromis niloticus h-2 class II histocompatibility antigen gamma chain-like (LOC100709634), transcript variant X1, mRNA	0	3.23042	27.9987	8.66718
Contig2365	LG7	10847192	10846277	XM_003455122.2	PREDICTED Oreochromis niloticus enolase-phosphatase E1-like (LOC100692563), mRNA	0	-2.15852	2.72237	5.87629
Contig237	LG11	25128200	25127461	XM_005455110.1	PREDICTED Oreochromis niloticus collagen alpha-1(XXVIII) chain-like (LOC100698954), mRNA	0	2.51219	6.30541	2.50993
Contig2385	#N/A	17759	17166	XM_003459428.2	PREDICTED Oreochromis niloticus zinc finger and BTB domain-containing protein 14-like (LOC100710197), transcript variant X1, mRNA	0	-3.04067	2.45978	7.47938
Contig2388	LG7	27413100	27414273	XM_003445232.2	PREDICTED Oreochromis niloticus surfeit locus protein 4-like (LOC100701277), mRNA	0	-2.66469	4.94201	13.1689
Contig2402	LG11	13605078	13604252	XM_003443680.2	PREDICTED Oreochromis niloticus transmembrane protein 147-like (LOC100690996), transcript variant X1, mRNA	0	-3.19844	1.29815	4.15204
Contig2406	LG6	23259640	23262214	XM_003449944.2	PREDICTED Oreochromis niloticus ATP-binding cassette sub-family A member 1-like (LOC100694252), transcript variant X1, mRNA	0	-2.30805	2.15874	4.98248
Contig2423	LG18	13640577	13639693	XM_005476424.1	PREDICTED Oreochromis niloticus ankyrin repeat and SOCS box protein 10-like (LOC100699710), transcript variant X2, mRNA	0	-2.43736	5.07141	12.3608
Contig2424	LG18	13640577	13639693	XM_003437864.2	PREDICTED Oreochromis niloticus ankyrin repeat and SOCS box protein 10-like (LOC100699710), transcript variant X1, mRNA	0	-2.89198	5.6386	16.3067
Contig2427	LG11	8446038	8446890	XM_003453485.2	PREDICTED Oreochromis niloticus DDB1- and CUL4-associated factor 13-like (LOC100696386), mRNA	0	-2.10604	1.77746	3.7434
Contig2428	LG17	4375653	4376792	XM_003455706.2	PREDICTED Oreochromis niloticus FGFR1 oncogene partner 2 homolog (LOC100693474), mRNA	0	-2.00306	3.92451	7.86103
Contig2433	LG7	2550097	2551471	XM_003439381.2	PREDICTED Oreochromis niloticus peptide deformylase, mitochondrial-like (LOC100704218), mRNA	0	-2.47612	1.53941	3.81178
Contig2444	LG1	14884260	14883204	XM_005467161.1	PREDICTED Oreochromis niloticus reticulocalbin-1-like (LOC100699106), transcript variant X1, mRNA	0	2.24951	3.29129	1.46311
Contig2452	LG22	13324524	13322389	XM_003444056.2	PREDICTED Oreochromis niloticus ubiquilin 4 (ubqln4), mRNA	0	-3.16616	15.1312	47.9077
Contig2463	LG10	2240180	2240605	XM_003449803.2	PREDICTED Oreochromis niloticus heterogeneous nuclear ribonucleoprotein L-like (LOC100701928), transcript variant 1, mRNA	0	-2.91656	3.6893	10.7601
Contig2466	LG13	29412137	29411804	XM_003443884.2	PREDICTED Oreochromis niloticus endoplasmin-like (LOC100700552), mRNA	0	-2.43861	4.41029	10.755
Contig2486	LG8-24	18472533	18473981	XM_005471399.1	PREDICTED Oreochromis niloticus uncharacterized LOC102079739 (LOC102079739), mRNA	0	-24.1435	1.15817	27.9624
Contig2492	LG4	9535148	9533013	XM_003443158.2	PREDICTED Oreochromis niloticus nuclear factor interleukin-3-regulated protein-like (LOC100707270), mRNA	0	-2.34935	7.44997	17.5026
Contig2512	LG8-24	26947529	26949046	XM_005453784.1	PREDICTED Oreochromis niloticus next to BRCA1 gene 1 protein-like (LOC100702999), transcript variant X1, mRNA	0	-2.70721	1.24169	3.36153
Contig2515	LG14	25727401	25726230	XM_003450144.2	PREDICTED Oreochromis niloticus transcription regulator protein BACH1-like (LOC100706138), mRNA	0	-4.83359	1.19673	5.78452
Contig2521	#N/A	273021	272789	XM_005459888.1	PREDICTED Oreochromis niloticus 26S proteasome non-ATPase regulatory subunit 1-like (LOC100708662), mRNA	0	-9.04807	8.27715	74.8923
Contig2525	LG15	10737053	10734931	XM_005457907.1	PREDICTED Oreochromis niloticus N(alpha)-acetyltransferase 25, NatB auxiliary subunit (naa25), transcript variant X2, mRNA	0	-4.54354	1.66449	7.56265
Contig2529	LG10	2054186	2056233	XM_003449799.2	PREDICTED Oreochromis niloticus calpain small subunit 1-like (LOC100700838), mRNA	0	2.09909	10.7861	5.13848
Contig2534	LG7	774152	774572	XM_005449139.1	PREDICTED Oreochromis niloticus protein NEDD1-like (LOC100689991), transcript variant X2, mRNA	0	-2.44741	2.13783	5.23213
Contig2539	LG17	31306813	31307427	XM_003445057.2	PREDICTED Oreochromis niloticus MOB kinase activator 3A-like (LOC100699828), mRNA	0	-2.18592	1.18269	2.58527
Contig2540	LG1	16092826	16094373	XM_005458939.1	PREDICTED Oreochromis niloticus TATA-box-binding protein-like (LOC100696825), mRNA	0	-5.81855	4.67555	27.2049
Contig2546	LG6	30434080	30432650	XM_005470027.1	PREDICTED Oreochromis niloticus zinc finger protein 226-like (LOC100697610), mRNA	0	-2.5866	1.13753	2.94232
Contig255	#N/A	414082	413718	XM_005462825.1	PREDICTED Oreochromis niloticus serrate RNA effector molecule homolog (LOC100710359), mRNA	0	-2.38063	2.76323	6.57823
Contig2590	LG5	14897732	14899827	XM_003441528.2	PREDICTED Oreochromis niloticus mitogen-activated protein kinase 14 (mapk14), transcript variant 2, mRNA	0	-2.27953	2.15485	4.91205
Contig2604	LG13	6040662	6040893	XM_003455672.2	PREDICTED Oreochromis niloticus ankyrin repeat domain-containing protein 1-like (LOC100707484), mRNA	0	8.27346	9.31364	1.12572
Contig2621	LG10	16364808	16370128	XM_003453954.2	PREDICTED Oreochromis niloticus delta-sarcoglycan-like (LOC100712221), transcript variant X1, mRNA	0	2.28363	8.12992	3.56009
Contig2628	LG5	17616883	17616076	XM_003441473.2	PREDICTED Oreochromis niloticus signal transducer and activator of transcription 1-alpha/beta-like (LOC100701534), transcript variant X1, mRNA	0	-2.34755	2.34913	5.51469
Contig2630	LG2	24487056	24487577	XM_003445818.2	PREDICTED Oreochromis niloticus 26S proteasome non-ATPase regulatory subunit 10-like (LOC100702805), mRNA	0	-7.7649	2.04452	15.8755
Contig2648	#N/A	1481754	1483502	XM_003451404.2	PREDICTED Oreochromis niloticus protein transport protein Sec24A-like (LOC100711053), transcript variant X1, mRNA	0	-4.22226	2.10747	8.89827
Contig2649	LG12	14001889	14000641	XM_003456076.2	PREDICTED Oreochromis niloticus ras GTPase-activating protein 1-like (LOC100707127), mRNA	0	-2.1344	3.48275	7.43358
Contig265	LG2	23594401	23593555	XM_003445831.2	PREDICTED Oreochromis niloticus thymosin beta-like (LOC100706016), transcript variant 1, mRNA	0	2.00927	6.56756	3.26863
Contig2658	#N/A	1778247	1780041	XM_003450129.2	PREDICTED Oreochromis niloticus metalloproteinase inhibitor 2-like (LOC100702284), mRNA	0	-2.52641	4.4824	11.3244
Contig2664	#N/A	1283894	1285339	XM_005459268.1	PREDICTED Oreochromis niloticus uncharacterized LOC100709095 (LOC100709095), transcript variant X4, mRNA	0	-2.27459	1.26258	2.87186
Contig2665	#N/A	1283894	1285339	XM_003454772.2	PREDICTED Oreochromis niloticus uncharacterized LOC100709095 (LOC100709095), transcript variant X1, mRNA	0	-2.36062	1.95499	4.61498
Contig2667	LG14	16712151	16713051	XM_003450853.2	PREDICTED Oreochromis niloticus myeloid leukemia factor 1-like (LOC100695413), transcript variant X1, mRNA	0	2.4684	6.72756	2.72547
Contig2675	LG18	3901170	3897984	XM_003457422.2	PREDICTED Oreochromis niloticus WD repeat domain 48 (wdr48), transcript variant X1, mRNA	0	-2.32494	1.34077	3.11722
Contig2679	LG18	13795666	13796956	XM_005476433.1	PREDICTED Oreochromis niloticus autophagy-related protein 9A-like (LOC100698905), transcript variant X2, mRNA	0	-2.94623	18.222	53.6863
Contig2680	LG18	13787272	13788232	XM_005476432.1	PREDICTED Oreochromis niloticus autophagy-related protein 9A-like (LOC100698905), transcript variant X1, mRNA	0	-3.32667	8.44623	28.0978
Contig2684	LG2	12680048	12681881	XM_003445209.2	PREDICTED Oreochromis niloticus mid1-interacting protein 1-like (LOC100695391), mRNA	0	-4.70143	16.3667	76.947
Contig2705	LG12	16351115	16345885	XM_005473366.1	PREDICTED Oreochromis niloticus oxysterol-binding protein 2-like (LOC100703285), mRNA	0	2.34094	2.58524	1.10436
Contig2711	#N/A	351169	352808	XM_003451802.2	PREDICTED Oreochromis niloticus probable RNA-binding protein EIF1AD-like (LOC100705082), transcript variant X1, mRNA	0	-3.07618	1.63962	5.04376
Contig2733	#N/A	537859	537213	XM_003453520.2	PREDICTED Oreochromis niloticus glutaredoxin-2, mitochondrial-like (LOC100705526), transcript variant X4, mRNA	6.93e-16	-2.85705	1.69639	4.84665
Contig275	LG7	17036133	17036474	XM_003451500.2	PREDICTED Oreochromis niloticus UPF0729 protein C18orf32 homolog (LOC100690859), transcript variant 2, mRNA	0	-2.52547	2.73469	6.90638
Contig2760	LG18	6391890	6389811	XM_003437759.2	PREDICTED Oreochromis niloticus transcription factor jun-D-like (LOC100693920), mRNA	0	2.19838	4.31141	1.96118
Contig2773	#N/A	262974	265701	XM_005462570.1	PREDICTED Oreochromis niloticus protein phosphatase 1 regulatory subunit 15B-like (LOC102082074), mRNA	0	-3.89277	6.60605	25.7159
Contig2783	LG5	18924326	18923855	NM_001279695.1	Oreochromis niloticus cellular apoptosis susceptibility protein (cas), mRNA	0	-5.95775	3.7207	22.167
Contig2786	LG4	16585126	16584289	XM_003442098.2	PREDICTED Oreochromis niloticus zinc-binding protein A33-like (LOC100709683), mRNA	0	3.24091	8.26445	2.55004
Contig2788	#N/A	1205594	1206242	XM_003455318.2	PREDICTED Oreochromis niloticus leucine-rich repeat-containing protein 47-like (LOC100699604), mRNA	0	-8.69513	1.17012	10.1743
Contig2831	LG12	22887016	22886600	XM_005473582.1	PREDICTED Oreochromis niloticus zinc finger BED domain-containing protein 1-like (LOC102075653), mRNA	0	-2.06517	2.10109	4.33911
Contig2841	LG7	13266051	13266434	XM_003449661.2	PREDICTED Oreochromis niloticus beta-hexosaminidase subunit beta-like (LOC100708717), transcript variant 1, mRNA	0	-9.9756	3.15656	31.4886
Contig2854	LG12	23773872	23771824	XM_005473549.1	PREDICTED Oreochromis niloticus synaptobrevin homolog YKT6-like (LOC100695674), transcript variant X2, mRNA	0	-3.50583	1.98389	6.95519
Contig2862	LG11	12348120	12350279	XM_003443729.2	PREDICTED Oreochromis niloticus 5-azacytidine-induced protein 2-like (LOC100704511), transcript variant X1, mRNA	0	-3.84185	1.73951	6.68293
Contig2882	LG6	35294893	35294297	XM_003456515.2	PREDICTED Oreochromis niloticus homeobox protein Meis1-like (LOC100694188), mRNA	0	-3.10565	1.03965	3.22877
Contig2886	LG6	35318433	35317794	XM_003456481.2	PREDICTED Oreochromis niloticus ras-related protein Rab-1A-like (LOC100707666), transcript variant X1, mRNA	0	-3.1882	4.80109	15.3068
Contig2891	LG7	27524630	27527780	XM_003445178.2	PREDICTED Oreochromis niloticus F-box and WD repeat domain containing 5 (fbxw5), mRNA	0	-2.81581	2.29494	6.46211
Contig2893	LG1	13059866	13061298	XM_005467076.1	PREDICTED Oreochromis niloticus E3 ubiquitin-protein ligase NEDD4-like (LOC100709051), transcript variant X1, mRNA	0	-2.05193	1.24976	2.56443
Contig2896	LG8-24	25736314	25734596	XM_003448720.2	PREDICTED Oreochromis niloticus male-specific lethal 1 homolog (LOC100700020), transcript variant X1, mRNA	0	-2.03327	1.12875	2.29506
Contig291	LG7	32303619	32304031	XM_003440060.2	PREDICTED Oreochromis niloticus thioredoxin-like protein 1-like (LOC100702070), transcript variant X1, mRNA	0	-6.66441	14.1088	94.0271
Contig2937	LG8-24	11852355	11851390	XM_003438617.2	PREDICTED Oreochromis niloticus putative protein MSS51 homolog, mitochondrial-like (LOC100699180), transcript variant X1, mRNA	0	2.83793	12.5842	4.43429
Contig2942	LG14	28428661	28428080	XM_003448961.2	PREDICTED Oreochromis niloticus methylosome subunit pICln-like (LOC100699131), mRNA	0	-4.09009	1.47115	6.01713
Contig2955	LG16-21	21138027	21139672	XM_003445370.2	PREDICTED Oreochromis niloticus LIM and senescent cell antigen-like-containing domain protein 1-like (LOC100692620), transcript variant X1, mRNA	0	-4.32559	1.36313	5.89633
Contig2961	LG5	23935827	23933781	XM_003447687.2	PREDICTED Oreochromis niloticus actin-binding Rho-activating protein-like (LOC100691009), mRNA	0	4.01972	75.8504	18.8696
Contig2966	LG16-21	23387179	23383905	XM_005456465.1	PREDICTED Oreochromis niloticus E3 ubiquitin-protein ligase TRIM63-like (LOC102082093), mRNA	0	-12.5305	45.6415	571.909
Contig2971	#N/A	563315	560871	XM_005475936.1	PREDICTED Oreochromis niloticus collagen alpha-2(VI) chain-like (LOC100700514), transcript variant X2, mRNA	0	2.02466	6.02168	2.97417
Contig2973	LG5	16766289	16768556	XM_005469439.1	PREDICTED Oreochromis niloticus SPRY domain-containing protein 3-like (LOC100705130), mRNA	0	-2.1235	1.26733	2.69117
Contig2980	LG19	2385155	2384301	XM_003453240.2	PREDICTED Oreochromis niloticus leucine-rich repeat protein 1-like (LOC100690758), mRNA	0	-2.64517	2.24006	5.92534
Contig2982	LG2	12256310	12257775	XM_003445200.2	PREDICTED Oreochromis niloticus regulator of nonsense transcripts 3B-like (LOC100692976), transcript variant X1, mRNA	0	-5.93925	3.06194	18.1856
Contig2987	LG18	13263358	13261838	XM_003438106.2	PREDICTED Oreochromis niloticus CCAAT/enhancer-binding protein delta-like (LOC100698108), mRNA	0	-3.21821	73.766	237.395
Contig2994	LG1	7331808	7332762	XM_003445715.2	PREDICTED Oreochromis niloticus thioredoxin-like protein 4B-like (LOC100697250), mRNA	2.76e-28	-2.66091	2.41068	6.4146
Contig2997	LG11	17474582	17472736	XM_003450933.2	PREDICTED Oreochromis niloticus pyruvate dehyrogenase phosphatase catalytic subunit 1 (pdp1), mRNA	0	2.18364	40.8383	18.702
Contig3011	LG15	18437320	18436108	XM_005449559.1	PREDICTED Oreochromis niloticus eyes absent homolog 4 (Drosophila) (eya4), transcript variant X1, mRNA	0	2.79849	12.8543	4.59329
Contig3018	LG20	7675156	7673262	XM_003438892.2	PREDICTED Oreochromis niloticus heme transporter hrg1-B-like (LOC100706981), mRNA	0	-2.61882	1.72499	4.51744
Contig3025	LG7	36695298	36696416	XM_005458354.1	PREDICTED Oreochromis niloticus tyrosine-protein kinase Fer-like (LOC100698512), transcript variant X2, mRNA	0	-2.22715	1.09993	2.44971
Contig3032	LG7	13318439	13318953	XM_005454513.1	PREDICTED Oreochromis niloticus epidermal growth factor-like protein 7-like (LOC100709443), transcript variant X4, mRNA	0	2.07032	2.97577	1.43735
Contig3036	LG19	24874086	24877785	XM_003451186.2	PREDICTED Oreochromis niloticus striatin-3-like (LOC100697890), transcript variant X1, mRNA	0	-2.03127	3.30999	6.72349
Contig3046	LG18	14916461	14915479	XM_003438075.2	PREDICTED Oreochromis niloticus alanine aminotransferase 2-like (LOC100690242), transcript variant X1, mRNA	0	-5.31018	1.08233	5.74735
Contig3049	#N/A	3159672	3159989	XM_005454033.1	PREDICTED Oreochromis niloticus DEAD (Asp-Glu-Ala-Asp) box polypeptide 49 (ddx49), mRNA	0	-4.07274	2.57438	10.4848
Contig3050	LG7	15190396	15185754	XM_003451455.2	PREDICTED Oreochromis niloticus leucine-rich repeat-containing protein 8A-like (LOC100702203), mRNA	0	-2.04766	1.64514	3.36868
Contig3052	LG5	16375703	16376478	XM_003441502.2	PREDICTED Oreochromis niloticus cathepsin Z-like (LOC100708870), transcript variant X1, mRNA	0	-2.91016	18.6887	54.3871
Contig3055	LG5	10727827	10728604	XM_003442657.2	PREDICTED Oreochromis niloticus RNA-binding protein 38-like (LOC100702167), mRNA	0	2.22189	3.7506	1.68803
Contig3059	LG13	23487927	23489679	XM_003438393.2	PREDICTED Oreochromis niloticus protein FAM53B-like (LOC100705910), mRNA	0	-2.27709	2.97568	6.77588
Contig306	LG10	6580198	6579848	XM_003450484.2	PREDICTED Oreochromis niloticus procollagen C-endopeptidase enhancer 1-like (LOC100709620), mRNA	0	2.04124	13.3167	6.52381
Contig307	LG4	11414487	11412315	XM_003446402.2	PREDICTED Oreochromis niloticus 26S proteasome non-ATPase regulatory subunit 11A-like (LOC100703712), mRNA	0	-8.27305	1.41805	11.7316
Contig3070	LG23	8245159	8243583	XM_005451232.1	PREDICTED Oreochromis niloticus zinc finger and BTB domain containing 11 (zbtb11), mRNA	0	-3.77182	1.6273	6.1379
Contig3071	LG5	2100985	2103180	XM_003446512.2	PREDICTED Oreochromis niloticus zinc finger protein ZXDC-like (LOC100689845), mRNA	0	-2.07156	2.57153	5.32709
Contig3083	LG7	10509374	10506730	XM_005459644.1	PREDICTED Oreochromis niloticus RILP-like protein 1-like (LOC100697635), transcript variant X2, mRNA	0	-4.43213	1.59412	7.06535
Contig3084	LG7	10506730	10509374	XM_003455141.2	PREDICTED Oreochromis niloticus RILP-like protein 1-like (LOC100697635), transcript variant X1, mRNA	0	-2.18975	2.0793	4.55314
Contig3092	LG8-24	27921121	27922411	XM_005458177.1	PREDICTED Oreochromis niloticus collagen alpha-1(I) chain-like (LOC100694532), transcript variant X4, mRNA	0	4.17066	115.994	27.8118
Contig3117	LG4	1138996	1140388	XM_005457730.1	PREDICTED Oreochromis niloticus zinc finger protein 207-like (LOC100701209), transcript variant X1, mRNA	0	-3.13053	1.49529	4.68107
Contig3123	LG12	9446922	9446338	XM_003445538.2	PREDICTED Oreochromis niloticus GTPase-activating protein and VPS9 domain-containing protein 1-like (LOC100695214), mRNA	0	-2.45334	1.26902	3.11333
Contig313	LG20	30232309	30233665	XM_005478317.1	PREDICTED Oreochromis niloticus charged multivesicular body protein 4c-like (LOC100711648), transcript variant X2, mRNA	0	-2.25212	5.00535	11.2726
Contig3133	LG3	13017602	13015777	XM_005454414.1	PREDICTED Oreochromis niloticus uncharacterized LOC102076520 (LOC102076520), mRNA	0	-2.17833	1.01557	2.21224
Contig3144	LG6	8651485	8652110	XM_003449726.2	PREDICTED Oreochromis niloticus acid ceramidase-like (LOC100703085), mRNA	0	-16.9037	3.4504	58.3244
Contig3156	LG1	12627032	12632859	XM_003442353.2	PREDICTED Oreochromis niloticus protein FAM63B-like (LOC100710921), mRNA	0	2.40153	4.2752	1.7802
Contig3165	LG23	10084426	10082527	XM_003451353.2	PREDICTED Oreochromis niloticus alpha/beta hydrolase domain-containing protein 17A-like (LOC100697085), mRNA	0	-4.62473	1.05358	4.87253
Contig3174	LG2	21817914	21818998	XM_003445872.2	PREDICTED Oreochromis niloticus endoplasmic reticulum-Golgi intermediate compartment protein 1-like (LOC100693786), mRNA	0	-2.21297	1.72868	3.82552
Contig3176	LG7	12069751	12067354	XM_005454466.1	PREDICTED Oreochromis niloticus phosphatidylinositol 3-kinase regulatory subunit alpha-like (LOC100691647), transcript variant X4, mRNA	0	-3.80394	10.3996	39.5597
Contig3179	LG4	6568515	6570201	XM_003443130.2	PREDICTED Oreochromis niloticus WD repeat domain phosphoinositide-interacting protein 2-like (LOC100699282), transcript variant X1, mRNA	0	-4.67885	2.10065	9.82864
Contig3185	LG23	14396381	14398533	XM_003439722.2	PREDICTED Oreochromis niloticus importin-13-like (LOC100704490), mRNA	0	-9.38582	1.47028	13.7997
Contig3209	#N/A	1731645	1730200	XM_005457352.1	PREDICTED Oreochromis niloticus uncharacterized LOC100701941 (LOC100701941), mRNA	0	-2.36621	3.52578	8.34272
Contig3248	LG10	11180743	11179575	XM_003446819.2	PREDICTED Oreochromis niloticus fructose-bisphosphate aldolase C-B-like (LOC100704344), transcript variant 1, mRNA	0	-2.10433	5.16249	10.8636
Contig3262	LG9	13108412	13109543	XM_003439224.2	PREDICTED Oreochromis niloticus ubiquitin-protein ligase E3C-like (LOC100707510), mRNA	0	-7.1786	2.37559	17.0534
Contig328	LG9	2822175	2821899	XM_003450239.2	PREDICTED Oreochromis niloticus ras-related protein Rab-18-like (LOC100709446), transcript variant X1, mRNA	0	-8.67846	2.41714	20.9771
Contig3282	LG7	37506652	37505301	XM_003440346.2	PREDICTED Oreochromis niloticus patatin-like phospholipase domain-containing protein 2-like (LOC100690902), mRNA	0	-2.17899	14.2251	30.9963
Contig3291	LG5	5960508	5962430	XM_003452608.2	PREDICTED Oreochromis niloticus retinol dehydrogenase 14-like (LOC100696741), mRNA	0	-2.66227	1.14255	3.04179
Contig3295	LG13	8099062	8099870	XM_005462252.1	PREDICTED Oreochromis niloticus ubiquitin protein ligase E3 component n-recognin 2 (ubr2), transcript variant X2, mRNA	0	-2.0879	2.20915	4.61249
Contig3308	LG20	22653514	22651996	XM_005454139.1	PREDICTED Oreochromis niloticus cold shock domain containing E1, RNA-binding (csde1), transcript variant X3, mRNA	0	-3.30563	12.1622	40.2038
Contig3309	LG20	22653514	22649655	XM_005454137.1	PREDICTED Oreochromis niloticus cold shock domain containing E1, RNA-binding (csde1), transcript variant X1, mRNA	0	-3.06125	8.32901	25.4971
Contig331	LG8-24	21324875	21324485	XM_003449406.2	PREDICTED Oreochromis niloticus myeloid protein 1-like (LOC100706937), mRNA	0	3.28298	7.23452	2.20364
Contig3310	#N/A	1512505	1515261	XM_005456144.1	PREDICTED Oreochromis niloticus probable ATP-dependent RNA helicase DDX46-like (LOC100711591), mRNA	0	-2.007	3.58994	7.20499
Contig3312	#N/A	717937	719108	XM_003455357.2	PREDICTED Oreochromis niloticus cystathionine gamma-lyase-like (LOC100710175), transcript variant X1, mRNA	0	-4.80762	1.29439	6.22294
Contig3314	LG20	1019819	1021893	XM_003446034.2	PREDICTED Oreochromis niloticus tumor protein D54-like (LOC100693696), transcript variant X1, mRNA	0	-2.37654	2.56296	6.09098
Contig334	LG5	9759444	9759105	XM_003442623.2	PREDICTED Oreochromis niloticus catechol O-methyltransferase-like (LOC100693237), mRNA	0	-5.7052	2.09624	11.9595
Contig3344	LG18	13494789	13492855	XM_003437866.2	PREDICTED Oreochromis niloticus RB1-inducible coiled-coil 1 (rb1cc1), mRNA	0	-4.1019	2.92216	11.9864
Contig3364	LG10	3563537	3562882	XM_003457919.2	PREDICTED Oreochromis niloticus protein EURL homolog (LOC100698443), mRNA	0	-2.51809	1.87426	4.71955
Contig3365	LG12	24183417	24182696	XM_003451074.2	PREDICTED Oreochromis niloticus endothelial lipase-like (LOC100710519), mRNA	0	3.16772	7.49425	2.36582
Contig337	LG19	15746935	15746576	XM_003446187.2	PREDICTED Oreochromis niloticus pre-mRNA-splicing factor syf2-like (LOC100690373), mRNA	0	-2.09547	8.08015	16.9318
Contig3371	LG23	18593433	18592794	XM_005479115.1	PREDICTED Oreochromis niloticus acyl-coenzyme A thioesterase 11-like (LOC100709675), transcript variant X2, mRNA	0	-7.46274	3.03035	22.6147
Contig3382	#N/A	205414	202496	XM_003459502.2	PREDICTED Oreochromis niloticus tissue factor-like (LOC100709933), mRNA	0	-2.62966	2.46498	6.48205
Contig3387	LG5	26289511	26287854	XM_003448352.2	PREDICTED Oreochromis niloticus mannose-1-phosphate guanyltransferase beta-like (LOC100689938), mRNA	0	-6.4983	1.07954	7.01517
Contig3396	LG13	11943732	11945976	XM_003441226.2	PREDICTED Oreochromis niloticus sphingosine-1-phosphate lyase 1 (sgpl1), transcript variant X1, mRNA	0	-2.59501	2.04558	5.30832
Contig3414	LG9	10719772	10717154	XM_003443549.2	PREDICTED Oreochromis niloticus PAB-dependent poly(A)-specific ribonuclease subunit 3-like (LOC100700995), transcript variant X1, mRNA	0	-3.10518	1.20939	3.75537
Contig3416	LG8-24	20301766	20301175	XM_005471461.1	PREDICTED Oreochromis niloticus eukaryotic elongation factor-2 kinase (eef2k), transcript variant X4, mRNA	0	2.32058	34.8989	15.0389
Contig3417	LG8-24	20301766	20301175	XM_005471462.1	PREDICTED Oreochromis niloticus eukaryotic elongation factor-2 kinase (eef2k), transcript variant X5, mRNA	0	2.21748	27.8901	12.5774
Contig3444	LG11	12940912	12942201	XM_003443669.2	PREDICTED Oreochromis niloticus F-box only protein 32-like (LOC100711101), transcript variant X1, mRNA	0	-3.32479	57.6359	191.627
Contig3446	LG4	4136113	4142689	XM_005468325.1	PREDICTED Oreochromis niloticus ATP-sensitive inward rectifier potassium channel 12-like (LOC100704373), transcript variant X1, mRNA	0	2.41235	4.01337	1.66368
Contig3448	LG20	16845842	16843752	XM_003454267.2	PREDICTED Oreochromis niloticus chloride transport protein 6-like (LOC100705790), transcript variant X1, mRNA	0	-2.85648	1.33725	3.81983
Contig3454	LG13	30045886	30044841	XM_003443999.2	PREDICTED Oreochromis niloticus bisphosphoglycerate mutase-like (LOC100708072), transcript variant X1, mRNA	0	2.00717	20.4401	10.1835
Contig3465	LG14	4464296	4462723	XM_005454294.1	PREDICTED Oreochromis niloticus glioma tumor suppressor candidate region gene 2 protein-like (LOC100691016), mRNA	0	-2.75604	2.54963	7.02686
Contig3467	#N/A	267025	268140	XM_005464376.1	PREDICTED Oreochromis niloticus protein FAM134B-like (LOC100699082), transcript variant X3, mRNA	0	-4.81096	2.00272	9.635
Contig3468	LG23	7553055	7552212	XM_005451190.1	PREDICTED Oreochromis niloticus kelch-like 30 (Drosophila) (klhl30), mRNA	0	-5.179	8.48338	43.9355
Contig3470	#N/A	842099	844485	XM_005457548.1	PREDICTED Oreochromis niloticus voltage-dependent calcium channel gamma-6 subunit-like (LOC100708105), transcript variant X2, mRNA	0	3.55759	21.558	6.05973
Contig3476	LG17	12004784	12007383	XM_003448808.2	PREDICTED Oreochromis niloticus tetraspanin-12-like (LOC100701562), transcript variant X1, mRNA	0	2.00743	3.96564	1.97548
Contig3488	LG5	33757306	33758481	XM_005456380.1	PREDICTED Oreochromis niloticus R3H domain containing 2 (r3hdm2), mRNA	0	-2.10275	1.74672	3.67291
Contig3493	LG6	35625123	35625713	XM_003456489.2	PREDICTED Oreochromis niloticus cysteine-rich protein 2-binding protein-like (LOC100709552), mRNA	0	-2.40306	4.36011	10.4776
Contig3495	LG9	8139631	8139134	XM_003443496.2	PREDICTED Oreochromis niloticus alanine aminotransferase 2-like (LOC100709690), transcript variant X1, mRNA	0	-2.54697	32.4873	82.7442
Contig3496	LG9	8139631	8139134	XM_005471757.1	PREDICTED Oreochromis niloticus alanine aminotransferase 2-like (LOC100709690), transcript variant X2, mRNA	0	-2.49441	32.2418	80.4242
Contig3502	LG1	28234882	28233889	XM_003437741.2	PREDICTED Oreochromis niloticus WD repeat domain 59 (wdr59), transcript variant X1, mRNA	0	-2.88877	1.36318	3.93792
Contig3503	LG1	28234882	28233996	XM_005447777.1	PREDICTED Oreochromis niloticus WD repeat domain 59 (wdr59), transcript variant X2, mRNA	0	-2.7525	1.56028	4.29467
Contig3506	LG4	23122290	23123052	XM_005469005.1	PREDICTED Oreochromis niloticus TBC1 domain family, member 17 (tbc1d17), mRNA	0	-2.11861	6.1918	13.118
Contig3507	#N/A	376726	374622	XM_003458513.2	PREDICTED Oreochromis niloticus phosphatidylinositide phosphatase SAC1-B-like (LOC100710102), mRNA	0	-3.00796	1.1164	3.35807
Contig3512	LG7	12746221	12745598	XM_003449623.2	PREDICTED Oreochromis niloticus disabled homolog 2-like (LOC100698597), transcript variant X1, mRNA	0	-2.33649	1.20513	2.81577
Contig3537	LG5	25072389	25070341	XM_005453516.1	PREDICTED Oreochromis niloticus protein DDI1 homolog 2-like (LOC100700917), transcript variant X2, mRNA	0	-7.9989	2.60911	20.87
Contig3540	LG6	7057032	7058106	XM_003459358.2	PREDICTED Oreochromis niloticus chromatin modification-related protein eaf-1-like (LOC100712331), mRNA	0	2.45023	2.70042	1.10211
Contig3541	LG14	32598269	32594816	XM_005461129.1	PREDICTED Oreochromis niloticus cdc42 effector protein 3-like (LOC100707224), mRNA	0	-2.82534	1.0353	2.92508
Contig3549	LG9	6466915	6466649	XM_003443600.2	PREDICTED Oreochromis niloticus cAMP-dependent protein kinase inhibitor alpha-like (LOC100692611), mRNA	0	2.07021	3.78641	1.82899
Contig3594	LG4	8176611	8175358	XM_003443185.2	PREDICTED Oreochromis niloticus WW domain-binding protein 11-like (LOC100691887), mRNA	0	-2.52655	2.85486	7.21294
Contig3596	LG8-24	9296909	9294265	XM_005448121.1	PREDICTED Oreochromis niloticus TOM1-like protein 2-like (LOC100706251), mRNA	0	-6.02902	1.47029	8.86438
Contig3614	LG5	4341066	4344429	XM_005452263.1	PREDICTED Oreochromis niloticus AP-5 complex subunit beta-1-like (LOC102080219), mRNA	0	-3.02883	2.35864	7.14392
Contig3615	LG7	15163071	15164662	XM_003451454.2	PREDICTED Oreochromis niloticus uridine-cytidine kinase 1-like (LOC100701937), mRNA	0	-2.07216	1.79348	3.71638
Contig3642	LG16-21	16411555	16410912	XM_005452942.1	PREDICTED Oreochromis niloticus lupus La protein homolog A-like (LOC100703892), transcript variant X1, mRNA	0	-4.38782	3.24267	14.2283
Contig3647	LG9	8532510	8533296	XM_003443482.2	PREDICTED Oreochromis niloticus carboxymethylenebutenolidase homolog (LOC100705932), transcript variant X1, mRNA	0	-3.49175	1.16521	4.06861
Contig366	LG4	6568515	6569967	XM_005468362.1	PREDICTED Oreochromis niloticus WD repeat domain phosphoinositide-interacting protein 2-like (LOC100699282), transcript variant X4, mRNA	0	-3.66518	2.26987	8.31949
Contig3662	LG6	19739263	19736529	XM_003447926.2	PREDICTED Oreochromis niloticus kelch-like ECH-associated protein 1-like (LOC100711842), mRNA	0	-2.89168	14.9988	43.3716
Contig3666	#N/A	515064	515702	XM_003456926.2	PREDICTED Oreochromis niloticus protein GPR108-like (LOC100694723), mRNA	0	-2.25867	3.92591	8.86735
Contig3669	LG4	12286665	12288393	XM_005468545.1	PREDICTED Oreochromis niloticus collagen, type I, alpha 1 (col1a1), transcript variant X1, mRNA	0	3.24667	353.462	108.869
Contig3672	LG1	3556556	3554367	XM_005461567.1	PREDICTED Oreochromis niloticus erythrocyte band 7 integral membrane protein-like (LOC100698362), mRNA	0	-3.66201	1.35495	4.96183
Contig3681	LG20	27823243	27825059	XM_005478213.1	PREDICTED Oreochromis niloticus uncharacterized LOC102076052 (LOC102076052), mRNA	0	-2.23189	2.26075	5.04575
Contig3702	LG8-24	3532048	3536574	XM_005448342.1	PREDICTED Oreochromis niloticus uncharacterized LOC102079920 (LOC102079920), mRNA	0	-3.94454	1.07155	4.22676
Contig3710	LG7	21727651	21727283	XM_003444349.2	PREDICTED Oreochromis niloticus RNA 3'-terminal phosphate cyclase-like protein-like (LOC100712097), mRNA	0	-5.90115	1.50449	8.87821
Contig3716	LG5	24613872	24612577	XM_003448384.2	PREDICTED Oreochromis niloticus vacuolar fusion protein MON1 homolog B-like (LOC100698493), mRNA	0	-3.38253	1.71138	5.78879
Contig3724	#N/A	1971417	1968690	XM_005449982.1	PREDICTED Oreochromis niloticus R3H domain containing 1 (r3hdm1), transcript variant X1, mRNA	0	-4.42852	1.4471	6.4085
Contig3732	LG20	13573885	13574832	XM_003439016.2	PREDICTED Oreochromis niloticus ankyrin repeat and BTB/POZ domain-containing protein 1-like (LOC100694121), transcript variant X1, mRNA	0	-4.79289	2.00609	9.61494
Contig3750	LG5	31774063	31776910	XM_005458825.1	PREDICTED Oreochromis niloticus protein shisa-4-like (LOC100698518), mRNA	0	-2.29119	11.1093	25.4536
Contig3756	LG6	23615129	23616654	XM_005454774.1	PREDICTED Oreochromis niloticus vacuolar protein sorting-associated protein 37A-like (LOC100697167), transcript variant X2, mRNA	0	-2.98082	2.10953	6.28811
Contig3791	#N/A	1308585	1309507	XM_005460371.1	PREDICTED Oreochromis niloticus zinc finger protein AEBP2-like (LOC100703842), mRNA	0	-2.02808	1.57728	3.19886
Contig3795	LG12	28010975	28010018	XM_005473630.1	PREDICTED Oreochromis niloticus sushi domain-containing protein 2-like (LOC100693557), mRNA	0	-2.34241	1.20371	2.81958
Contig3798	LG1	573300	575178	XM_005455677.1	PREDICTED Oreochromis niloticus secretory carrier-associated membrane protein 2-like (LOC100692191), transcript variant X2, mRNA	0	-3.73816	3.02982	11.3259
Contig3812	LG7	27400634	27401210	XM_003445177.2	PREDICTED Oreochromis niloticus surfeit locus protein 2-like (LOC100709507), mRNA	0	-2.64152	2.2189	5.86129
Contig3814	LG7	1801589	1802437	XM_005449172.1	PREDICTED Oreochromis niloticus nuclear factor of activated T-cells, cytoplasmic 3-like (LOC100692953), mRNA	0	-2.38182	2.07659	4.94607
Contig3817	LG1	8690695	8688436	XM_005466921.1	PREDICTED Oreochromis niloticus U3 small nucleolar ribonucleoprotein protein MPP10-like (LOC100692797), transcript variant X2, mRNA	0	-2.27423	1.84851	4.20394
Contig3831	#N/A	468133	466143	XM_005460012.1	PREDICTED Oreochromis niloticus uncharacterized LOC102081647 (LOC102081647), mRNA	0	-4.40625	1.04162	4.58964
Contig3840	#N/A	338161	339220	XM_003459423.2	PREDICTED Oreochromis niloticus stress-70 protein, mitochondrial-like (LOC100708580), mRNA	0	-2.07987	10.6358	22.1211
Contig3856	LG14	19185439	19185961	XM_003454812.2	PREDICTED Oreochromis niloticus elongation factor G, mitochondrial-like (LOC100697634), mRNA	0	-2.53653	8.7036	22.077
Contig3861	LG7	34867740	34870002	XM_003457922.2	PREDICTED Oreochromis niloticus LMBR1 domain-containing protein 2-B-like (LOC100699245), mRNA	0	-2.22056	1.14354	2.53931
Contig3868	LG8-24	16974484	16973373	XM_003441827.2	PREDICTED Oreochromis niloticus bifunctional coenzyme A synthase-like (LOC100703514), mRNA	0	-4.2884	1.37285	5.88735
Contig3879	LG15	14338763	14335051	XM_005454625.1	PREDICTED Oreochromis niloticus sialomucin core protein 24-like (LOC100697433), transcript variant X3, mRNA	0	-2.37197	1.85564	4.40153
Contig3880	LG15	14338763	14335051	XM_003449872.2	PREDICTED Oreochromis niloticus sialomucin core protein 24-like (LOC100697433), transcript variant X1, mRNA	0	-2.8681	1.59301	4.5689
Contig3886	#N/A	466445	464432	XM_003458235.2	PREDICTED Oreochromis niloticus protein eva-1 homolog C-like (LOC100698982), mRNA	0	-8.77755	1.85109	16.248
Contig3889	LG18	3806007	3808010	XM_003457452.2	PREDICTED Oreochromis niloticus collagen alpha-1(VI) chain-like (LOC100700237), mRNA	0	2.92321	43.469	14.8703
Contig3899	LG16-21	4646487	4646953	XM_005475262.1	PREDICTED Oreochromis niloticus DnaJ (Hsp40) homolog, subfamily C, member 10 (dnajc10), mRNA	0	-3.30031	1.38553	4.57268
Contig3909	LG3	14422405	14423391	XM_003458877.2	PREDICTED Oreochromis niloticus very long-chain specific acyl-CoA dehydrogenase, mitochondrial-like (LOC100703037), mRNA	0	-2.98976	56.8098	169.848
Contig3934	#N/A	6424657	6426796	XM_005450038.1	PREDICTED Oreochromis niloticus A disintegrin and metalloproteinase with thrombospondin motifs 1-like (LOC100694846), mRNA	0	-5.46606	2.47064	13.5047
Contig3940	LG16-21	859958	861673	XM_005475155.1	PREDICTED Oreochromis niloticus aryl hydrocarbon receptor-like (LOC100711884), transcript variant X2, mRNA	0	-2.71588	1.04736	2.84449
Contig3954	LG20	26293000	26290383	XM_005478124.1	PREDICTED Oreochromis niloticus la-related protein 4-like (LOC100701649), transcript variant X2, mRNA	0	-3.38453	1.69526	5.73768
Contig3956	LG15	23798335	23795921	XM_003440820.2	PREDICTED Oreochromis niloticus serine palmitoyltransferase 2-like (LOC100704591), mRNA	0	-2.84031	1.48528	4.21866
Contig3989	LG8-24	12630598	12629058	XM_005448306.1	PREDICTED Oreochromis niloticus mitogen-activated protein kinase 7-like (LOC102082809), mRNA	0	-2.00571	1.51078	3.03019
Contig4003	LG12	34524489	34523437	XM_005460142.1	PREDICTED Oreochromis niloticus protein FAM160B2-like (LOC100711782), transcript variant X1, mRNA	0	-2.22075	1.06512	2.36538
Contig401	LG7	22923851	22924366	XM_003444360.2	PREDICTED Oreochromis niloticus eukaryotic translation initiation factor 4E-binding protein 1-like (LOC100692160), mRNA	0	-4.8857	27.8571	136.101
Contig4015	LG7	19929730	19931327	XM_003444325.2	PREDICTED Oreochromis niloticus lysosome membrane protein 2-like (LOC100705846), mRNA	0	-7.84346	3.71232	29.1175
Contig4019	#N/A	424331	422101	XM_005459502.1	PREDICTED Oreochromis niloticus golgi-specific brefeldin A-resistance guanine nucleotide exchange factor 1-like (LOC100704821), transcript variant X2, mRNA	0	-2.33748	1.7459	4.081
Contig4036	LG6	19469398	19468236	XM_005469904.1	PREDICTED Oreochromis niloticus putative RNA-binding protein Luc7-like 2-like (LOC100697878), transcript variant X2, mRNA	0	-3.25975	4.35455	14.1947
Contig4039	LG20	19808860	19809678	XM_003449153.2	PREDICTED Oreochromis niloticus U8 snoRNA-decapping enzyme-like (LOC100706292), transcript variant X1, mRNA	0	-4.21838	3.14592	13.2707
Contig4062	LG13	22869491	22871849	XM_003438276.2	PREDICTED Oreochromis niloticus serine/threonine-protein phosphatase 2A 55 kDa regulatory subunit B delta isoform-like (LOC100697745), mRNA	0	-9.09237	7.90625	71.8866
Contig4063	LG3	5787396	5790458	XM_003452417.2	PREDICTED Oreochromis niloticus bcl2 antagonist of cell death-like (LOC100712130), mRNA	0	-2.62849	2.20184	5.7875
Contig4079	LG19	6193499	6194592	XM_003442821.2	PREDICTED Oreochromis niloticus RNA polymerase II elongation factor ELL-like (LOC100706200), mRNA	0	-6.60607	2.08151	13.7506
Contig4087	LG23	18404683	18402843	XM_003440011.2	PREDICTED Oreochromis niloticus MAP kinase-interacting serine/threonine-protein kinase 1-like (LOC100711270), mRNA	0	-2.0044	1.52141	3.04953
Contig4122	LG5	33133819	33134178	XM_005458883.1	PREDICTED Oreochromis niloticus trafficking protein particle complex subunit 11-like (LOC100697545), mRNA	0	-2.67469	3.66376	9.79943
Contig4123	LG18	5110575	5109224	XM_003438036.2	PREDICTED Oreochromis niloticus B-cell lymphoma 6 protein-like (LOC100702499), mRNA	0	11.1044	21.2198	1.91093
Contig4140	LG11	19797821	19800728	XM_003450594.2	PREDICTED Oreochromis niloticus guanine nucleotide-binding protein-like 1-like (LOC100693093), mRNA	0	-3.41357	1.15763	3.95164
Contig4143	LG12	24765831	24764464	XM_005459790.1	PREDICTED Oreochromis niloticus tyrosine-protein kinase JAK2-like (LOC100692564), transcript variant X2, mRNA	0	-2.72917	1.97747	5.39686
Contig4153	LG4	10366947	10368343	XM_003446418.2	PREDICTED Oreochromis niloticus phosphoribosyl pyrophosphate synthase-associated protein 2-like (LOC100707813), transcript variant X1, mRNA	0	-2.79672	2.90812	8.13319
Contig4161	#N/A	7080617	7077670	XM_003440961.2	PREDICTED Oreochromis niloticus protein FAM134A-like (LOC100698295), mRNA	0	-4.78393	4.34404	20.7816
Contig4172	LG7	4550704	4547831	XM_003439413.2	PREDICTED Oreochromis niloticus gamma-aminobutyric acid receptor-associated protein-like 2-like (LOC100690169), transcript variant X1, mRNA	0	-2.60464	1.76831	4.60583
Contig4186	LG13	26583610	26586489	XM_003438310.2	PREDICTED Oreochromis niloticus uncharacterized LOC100706437 (LOC100706437), mRNA	0	2.44966	9.90608	4.04386
Contig4195	LG18	19415088	19413329	XM_003448463.2	PREDICTED Oreochromis niloticus ralA binding protein 1 (ralbp1), mRNA	0	-2.05045	1.50374	3.08333
Contig4197	LG20	14433672	14435732	XM_003439025.2	PREDICTED Oreochromis niloticus pre-mRNA-processing factor 6-like (LOC100696507), mRNA	0	-2.19902	2.43269	5.34954
Contig4206	LG3	4501699	4503031	XM_003457653.2	PREDICTED Oreochromis niloticus telomerase Cajal body protein 1-like (LOC100711425), transcript variant X1, mRNA	0	-2.1547	1.13208	2.43929
Contig4217	#N/A	614123	612744	XM_005460641.1	PREDICTED Oreochromis niloticus ATG13 autophagy related 13 homolog (S. cerevisiae) (atg13), transcript variant X2, mRNA	0	-2.40707	2.56354	6.17062
Contig4218	#N/A	614123	612744	XM_003455882.2	PREDICTED Oreochromis niloticus ATG13 autophagy related 13 homolog (S. cerevisiae) (atg13), transcript variant X1, mRNA	0	-2.5759	2.12344	5.46977
Contig4235	LG4	4464622	4461983	XM_003454932.2	PREDICTED Oreochromis niloticus desumoylating isopeptidase 1-like (LOC100707393), mRNA	0	-5.00346	1.46564	7.33329
Contig4239	#N/A	128030	127181	XM_003458256.2	PREDICTED Oreochromis niloticus regulatory factor X-associated protein-like (LOC100704569), mRNA	0	-2.06573	1.10702	2.28681
Contig4241	LG20	29837273	29838081	XM_003444780.2	PREDICTED Oreochromis niloticus transcription initiation factor TFIID subunit 10-like (LOC100693070), mRNA	0	-8.4579	2.49417	21.0954
Contig4260	LG2	22457908	22459974	XM_005467947.1	PREDICTED Oreochromis niloticus annexin A6-like (LOC100690555), transcript variant X2, mRNA	0	4.65921	16.2056	3.47818
Contig4283	LG10	14696592	14699033	XM_003453441.2	PREDICTED Oreochromis niloticus GATS-like protein 1-like (LOC100707386), transcript variant X1, mRNA	0	-2.82577	22.8708	64.6276
Contig4284	LG11	22796488	22794586	XM_003450521.2	PREDICTED Oreochromis niloticus ras-related GTP-binding protein C-like (LOC100696547), mRNA	0	-3.56281	1.40555	5.0077
Contig4288	LG20	23752043	23751181	XM_003448208.2	PREDICTED Oreochromis niloticus transketolase (TK), transcript variant X1, mRNA	0	-2.63315	3.73805	9.84284
Contig4293	LG15	705907	704044	XM_003446357.2	PREDICTED Oreochromis niloticus solute carrier family 35 member F6-like (LOC100691721), mRNA	0	-6.53265	1.26497	8.26363
Contig4319	LG1	8717338	8712440	XM_003445692.2	PREDICTED Oreochromis niloticus protein lin-7 homolog C-like (LOC100691536), mRNA	0	-2.32262	1.65953	3.85445
Contig4344	LG20	27023441	27021773	XM_003444813.2	PREDICTED Oreochromis niloticus solute carrier family 25 member 33-like (LOC100701909), mRNA	0	3.47594	42.1535	12.1272
Contig4345	LG6	25585745	25588017	XM_003453769.2	PREDICTED Oreochromis niloticus synaptogyrin-2-like (LOC100706152), mRNA	0	-3.14348	34.3544	107.992
Contig4351	#N/A	4190905	4193734	XM_005452369.1	PREDICTED Oreochromis niloticus TSC22 domain family protein 1-like (LOC100701007), transcript variant X3, mRNA	0	-2.49182	3.44985	8.59639
Contig436	LG11	13855862	13856837	XM_003443692.2	PREDICTED Oreochromis niloticus proteasome subunit alpha type-2-like (LOC100694136), mRNA	0	-5.23433	12.5155	65.5101
Contig4368	LG9	10624133	10622471	XM_003443554.2	PREDICTED Oreochromis niloticus YTH domain family protein 3-like (LOC100702349), transcript variant X1, mRNA	0	-2.01513	3.1224	6.29203
Contig437	LG8-24	6405234	6405897	XM_003438680.2	PREDICTED Oreochromis niloticus COP9 signalosome complex subunit 3-like (LOC100695264), mRNA	0	-4.58718	9.90443	45.4334
Contig4380	LG20	2692639	2689544	XM_005477814.1	PREDICTED Oreochromis niloticus peptidase inhibitor 16-like (LOC100708795), mRNA	0	2.2999	3.6012	1.56581
Contig4381	LG6	14596028	14597000	XM_005474268.1	PREDICTED Oreochromis niloticus protein FAM13B-like (LOC100709120), transcript variant X2, mRNA	0	2.0102	12.1038	6.0212
Contig4400	LG15	12171056	12170057	XM_003453020.2	PREDICTED Oreochromis niloticus S-adenosylmethionine decarboxylase proenzyme-like (LOC100699951), mRNA	0	-6.63015	2.37079	15.7187
Contig4406	#N/A	1316239	1320281	XM_005459987.1	PREDICTED Oreochromis niloticus EGF-like repeat and discoidin I-like domain-containing protein 3-like (LOC100700594), transcript variant X3, mRNA	0	-2.06526	4.86425	10.0459
Contig4413	LG11	31096745	31098990	XM_005456078.1	PREDICTED Oreochromis niloticus large proline-rich protein BAG6-like (LOC100696023), transcript variant X1, mRNA	0	-2.23472	5.41266	12.0958
Contig4434	LG13	20207637	20209526	XM_005456547.1	PREDICTED Oreochromis niloticus EGF-containing fibulin-like extracellular matrix protein 1-like (LOC100711494), mRNA	0	2.27526	4.52971	1.99085
Contig4447	LG6	32638096	32635724	XM_003447972.2	PREDICTED Oreochromis niloticus phosphatidylinositol 5-phosphate 4-kinase type-2 beta-like (LOC100701287), transcript variant X1, mRNA	0	-2.24521	3.37308	7.57328
Contig446	LG1	27994321	27991230	XM_003437739.2	PREDICTED Oreochromis niloticus CCAAT/enhancer-binding protein gamma-like (LOC100710898), mRNA	0	-3.66708	3.12184	11.448
Contig4464	LG19	1866514	1863202	XM_005477041.1	PREDICTED Oreochromis niloticus tripeptidyl-peptidase 1-like (LOC100693374), mRNA	0	-2.02536	5.22401	10.5805
Contig4466	LG7	25722285	25719900	XM_003453869.2	PREDICTED Oreochromis niloticus ras-related protein Rab-14-like (LOC100710169), mRNA	0	-3.32847	2.71497	9.03669
Contig4470	LG4	6899494	6894802	XM_005468374.1	PREDICTED Oreochromis niloticus transcription factor VBP-like (LOC100701813), transcript variant X1, mRNA	0	4.20008	10.0908	2.40253
Contig4475	LG7	3997746	3998795	XM_003439552.2	PREDICTED Oreochromis niloticus olfactomedin-like (LOC100703682), mRNA	0	-10.3907	1.03783	10.7838
Contig4483	LG12	31922923	31921942	XM_005451539.1	PREDICTED Oreochromis niloticus RUN and FYVE domain containing 3 (rufy3), transcript variant X3, mRNA	0	-6.31129	1.00635	6.35137
Contig4501	#N/A	2589833	2590832	XM_003449071.2	PREDICTED Oreochromis niloticus amyloid beta A4 precursor protein-binding family A member 1-like (LOC100706664), mRNA	0	-2.82549	1.11552	3.15189
Contig4503	#N/A	414207	414571	XM_005466555.1	PREDICTED Oreochromis niloticus valine--tRNA ligase, mitochondrial-like (LOC102077982), mRNA	0	-3.00592	1.6982	5.10465
Contig4510	LG7	3273238	3271503	XM_003450782.2	PREDICTED Oreochromis niloticus N-acetyllactosaminide alpha-1,3-galactosyltransferase-like (LOC100699221), mRNA	0	12.0884	20.4897	1.69499
Contig4512	LG11	18952203	18951206	XM_003450688.2	PREDICTED Oreochromis niloticus C-type lectin domain family 9 member A-like (LOC100696287), transcript variant 2, mRNA	0	3.6104	4.77031	1.32127
Contig4553	LG12	15138905	15139459	XM_003451672.2	PREDICTED Oreochromis niloticus transitional endoplasmic reticulum ATPase-like (LOC100691928), mRNA	0	-10.517	11.5658	121.637
Contig4569	#N/A	796883	797970	XM_003457754.2	PREDICTED Oreochromis niloticus peptidyl-prolyl cis-trans isomerase NIMA-interacting 1-like (LOC100695080), mRNA	0	-2.21681	3.47946	7.71329
Contig4603	LG5	26139374	26142243	XM_005453564.1	PREDICTED Oreochromis niloticus sodium- and chloride-dependent GABA transporter 2-like (LOC100706029), transcript variant X3, mRNA	0	-2.65856	1.20143	3.19407
Contig4630	LG9	4325399	4329129	XM_003450210.2	PREDICTED Oreochromis niloticus NEDD4-like E3 ubiquitin-protein ligase WWP1-like (LOC100701023), mRNA	0	-2.45301	4.47728	10.9828
Contig4631	LG14	32924009	32926121	XM_003456405.2	PREDICTED Oreochromis niloticus pannexin-1-like (LOC100709643), mRNA	0	-7.74864	1.04347	8.08546
Contig4651	LG8-24	26106026	26107406	XM_003448725.2	PREDICTED Oreochromis niloticus pyruvate dehydrogenase [lipoamide] kinase isozyme 2-like (LOC100701650), mRNA	0	-2.37955	49.3509	117.433
Contig4656	LG17	20290359	20289032	XM_003444945.2	PREDICTED Oreochromis niloticus protein FAM3C-like (LOC100692888), mRNA	0	-2.4216	3.72697	9.02524
Contig4657	LG3	8521786	8525256	XM_005468189.1	PREDICTED Oreochromis niloticus peroxisome proliferator-activated receptor gamma coactivator 1-alpha-like (LOC100712119), transcript variant X2, mRNA	0	4.68758	6.64177	1.41689
Contig4683	LG2	3727071	3727804	XM_003447625.2	PREDICTED Oreochromis niloticus polyadenylate-binding protein-interacting protein 2-like (LOC100695748), mRNA	0	-3.78571	17.4605	66.1005
Contig4684	#N/A	70767	72100	XM_003459400.2	PREDICTED Oreochromis niloticus suppressor of Ty 16 homolog (S. cerevisiae) (supt16h), transcript variant X1, mRNA	0	-2.46793	2.5964	6.40775
Contig4696	LG12	22332303	22328716	XM_005473457.1	PREDICTED Oreochromis niloticus leukemia inhibitory factor receptor-like (LOC100696736), mRNA	0	-2.1847	4.07352	8.8994
Contig4697	LG19	18514752	18515999	XM_005466212.1	PREDICTED Oreochromis niloticus uncharacterized LOC100689904 (LOC100689904), mRNA	0	-2.54263	4.34605	11.0504
Contig472	LG16-21	9846622	9846110	XM_005475414.1	PREDICTED Oreochromis niloticus pre-mRNA-splicing factor CWC22 homolog (LOC100694522), partial mRNA	0	-2.59207	2.13205	5.52642
Contig4730	LG9	11899074	11897872	XM_005448889.1	PREDICTED Oreochromis niloticus glycogenin-1-like (LOC100712341), transcript variant X3, mRNA	0	-2.0364	26.6298	54.229
Contig4746	LG22	4525653	4526378	XM_005452757.1	PREDICTED Oreochromis niloticus MAP7 domain-containing protein 1-like (LOC100702993), transcript variant X3, mRNA	0	2.12805	17.8714	8.39799
Contig4765	#N/A	104798	102392	XM_005456310.1	PREDICTED Oreochromis niloticus bromodomain-containing protein 8-like (LOC100696469), transcript variant X2, mRNA	0	-2.79755	1.53653	4.29853
Contig4774	LG19	19124812	19123173	XM_005453265.1	PREDICTED Oreochromis niloticus thrombospondin-1b (thbs1b), transcript variant X1, mRNA	0	-4.23976	11.2131	47.5409
Contig479	LG3	14937904	14937477	XM_003447514.2	PREDICTED Oreochromis niloticus peptidyl-prolyl cis-trans isomerase B-like (LOC100710408), mRNA	0	2.13979	14.7272	6.88256
Contig4806	LG15	20830994	20832262	XM_003440635.2	PREDICTED Oreochromis niloticus vacuolar protein sorting-associated protein 18 homolog (LOC100699365), mRNA	0	-3.55761	1.6982	6.04153
Contig4807	#N/A	197978	199797	XM_005464962.1	PREDICTED Oreochromis niloticus E3 ubiquitin-protein ligase RING2-like (LOC100702687), transcript variant X2, mRNA	0	-2.61173	1.6605	4.33676
Contig4815	LG23	14485379	14483676	XM_005478956.1	PREDICTED Oreochromis niloticus cytochrome P450 2J2-like (LOC100701527), mRNA	0	2.89486	8.03324	2.775
Contig4828	#N/A	24856	24137	XM_003459759.2	PREDICTED Oreochromis niloticus upstream stimulatory factor 1-like (LOC100698720), transcript variant X1, mRNA	0	-2.67677	1.5897	4.25525
Contig487	LG1	11569210	11567602	XM_005467025.1	PREDICTED Oreochromis niloticus ubiquitin specific peptidase 47 (usp47), transcript variant X3, mRNA	0	-3.49286	1.26585	4.42144
Contig4898	LG8-24	16168419	16171433	XM_005471282.1	PREDICTED Oreochromis niloticus probable phosphatase phospho1-like (LOC100708331), mRNA	0	2.40681	3.10939	1.29191
Contig4904	LG15	6314125	6312285	XM_003446627.2	PREDICTED Oreochromis niloticus cell cycle control protein 50A-like (LOC100697689), transcript variant 1, mRNA	0	-5.92593	5.07242	30.0588
Contig4915	#N/A	1990484	1990868	XM_005456367.1	PREDICTED Oreochromis niloticus DNA-directed RNA polymerase I subunit RPA1-like (LOC100704810), mRNA	0	-2.3482	1.432	3.36262
Contig4930	LG20	24979601	24981607	XM_005478043.1	PREDICTED Oreochromis niloticus calcium-binding and coiled-coil domain-containing protein 1-like (LOC100709980), mRNA	0	-8.94881	3.55824	31.842
Contig4943	LG10	15610533	15612673	XM_005472305.1	PREDICTED Oreochromis niloticus protein FAM114A2-like (LOC100693375), transcript variant X2, mRNA	0	-5.78313	1.25877	7.27964
Contig4950	LG12	16717300	16718037	XM_003451627.2	PREDICTED Oreochromis niloticus bifunctional methylenetetrahydrofolate dehydrogenase/cyclohydrolase, mitochondrial-like (LOC100702918), mRNA	0	-2.89095	30.1552	87.1771
Contig4951	LG17	1092261	1095242	XM_003452341.2	PREDICTED Oreochromis niloticus tyrosine-protein kinase JAK1-like (LOC100690671), mRNA	0	-2.0924	4.68445	9.80175
Contig4959	LG12	11860381	11858285	XM_003452649.2	PREDICTED Oreochromis niloticus transmembrane protein 2-like (LOC100708192), mRNA	0	-3.55094	1.26445	4.49
Contig4960	LG15	15957319	15958422	XM_005454696.1	PREDICTED Oreochromis niloticus cap-specific mRNA (nucleoside-2'-O-)-methyltransferase 1-like (LOC100704706), transcript variant X1, mRNA	0	-2.43244	2.31052	5.62021
Contig4975	LG8-24	21805887	21806187	XM_005471550.1	PREDICTED Oreochromis niloticus HEAT repeat-containing protein 1-like (LOC100706754), mRNA	0	-2.56638	1.05836	2.71617
Contig4999	LG7	15891740	15889845	XM_003451473.2	PREDICTED Oreochromis niloticus E3 ubiquitin-protein ligase KCMF1-like (LOC100706944), transcript variant X1, mRNA	0	-8.02475	1.72269	13.8241
Contig5001	#N/A	1746886	1745630	XM_005454925.1	PREDICTED Oreochromis niloticus synaptogyrin-2-like (LOC100709259), mRNA	0	-6.44088	5.32547	34.3007
Contig501	LG20	30227423	30225275	XM_003444764.2	PREDICTED Oreochromis niloticus vesicle-associated membrane protein-associated protein B/C-like (LOC100711919), transcript variant X1, mRNA	0	-3.8682	3.54074	13.6963
Contig5023	LG17	23844540	23842555	XM_003444971.2	PREDICTED Oreochromis niloticus ubiquitin-conjugating enzyme E2 N-like (LOC100699741), mRNA	0	2.00927	14.6119	7.27225
Contig5038	LG5	24654985	24653214	XM_005453484.1	PREDICTED Oreochromis niloticus hemK methyltransferase family member 1-like (LOC100699305), mRNA	0	-4.00809	1.95067	7.81846
Contig505	#N/A	928914	928322	XM_003457036.2	PREDICTED Oreochromis niloticus UPF0723 protein C11orf83 homolog (LOC100701960), mRNA	0	2.03788	6.0267	2.95733
Contig5056	LG6	17832663	17836723	XM_005456840.1	PREDICTED Oreochromis niloticus zinc finger and BTB domain-containing protein 5-like (LOC100711769), transcript variant X3, mRNA	0	-2.36422	1.13098	2.6739
Contig5060	#N/A	188152	188693	XM_005465739.1	PREDICTED Oreochromis niloticus type I inositol 3,4-bisphosphate 4-phosphatase-like (LOC100707592), transcript variant X6, mRNA	0	-4.41268	1.4536	6.4143
Contig5072	LG20	19907059	19908986	XM_003449101.2	PREDICTED Oreochromis niloticus transmembrane protein 106B-like (LOC100691818), mRNA	0	-2.10114	1.0535	2.21356
Contig5076	LG13	31710379	31711057	XM_003455881.2	PREDICTED Oreochromis niloticus importin 5 (ipo5), transcript variant X1, mRNA	0	-2.18942	10.5629	23.1268
Contig5083	#N/A	1718506	1717241	XM_005457350.1	PREDICTED Oreochromis niloticus pre-mRNA cleavage complex 2 protein Pcf11-like (LOC100701666), transcript variant X1, mRNA	0	-2.23959	2.12059	4.74923
Contig5084	#N/A	1723382	1725326	XM_005457351.1	PREDICTED Oreochromis niloticus pre-mRNA cleavage complex 2 protein Pcf11-like (LOC100701666), transcript variant X2, mRNA	0	-2.16	2.44135	5.27332
Contig51	LG11	27906590	27907675	XM_005462355.1	PREDICTED Oreochromis niloticus GON-4-like protein-like (LOC100708211), transcript variant X2, mRNA	0	-2.02046	1.39113	2.81072
Contig5104	LG16-21	5907527	5908586	XM_003449498.2	PREDICTED Oreochromis niloticus plastin-2-like (LOC100709081), mRNA	0	-2.78831	1.71398	4.7791
Contig5108	#N/A	1304506	1307956	XM_005458484.1	PREDICTED Oreochromis niloticus tubulin-specific chaperone cofactor E-like protein-like (LOC100695331), transcript variant X2, mRNA	0	-2.52682	3.09255	7.8143
Contig5115	LG15	19978315	19979220	XM_003440763.2	PREDICTED Oreochromis niloticus uncharacterized LOC100711635 (LOC100711635), mRNA	0	-3.73681	6.56244	24.5226
Contig5128	LG9	17082778	17081901	XM_005449034.1	PREDICTED Oreochromis niloticus ATP-dependent zinc metalloprotease YME1L1-like (LOC100698725), mRNA	0	-2.49857	1.99153	4.97599
Contig5131	LG13	28336758	28338585	XM_003443861.2	PREDICTED Oreochromis niloticus sulfide quinone reductase-like (yeast) (sqrdl), mRNA	0	-2.77295	2.30647	6.39572
Contig5142	LG17	24523733	24521658	XM_003450714.2	PREDICTED Oreochromis niloticus sugar phosphate exchanger 3-like (LOC100703281), transcript variant X1, mRNA	0	-2.28739	1.49993	3.43093
Contig5158	#N/A	20267	19581	XM_003460060.2	PREDICTED Oreochromis niloticus translation initiation factor IF-2, mitochondrial-like (LOC100706447), transcript variant X1, mRNA	0	-2.53004	1.99616	5.05037
Contig516	LG19	24138730	24140864	XM_005455940.1	PREDICTED Oreochromis niloticus egl nine homolog 3-like (LOC100702648), transcript variant X2, mRNA	0	4.59658	20.9328	4.55401
Contig5178	LG5	16357868	16359884	XM_005469411.1	PREDICTED Oreochromis niloticus serine/threonine-protein phosphatase 6 regulatory ankyrin repeat subunit C-like (LOC100689913), transcript variant X1, mRNA	0	-2.5289	2.19624	5.55407
Contig518	LG1	11382523	11383622	XM_005467005.1	PREDICTED Oreochromis niloticus BTB (POZ) domain containing 10 (btbd10), transcript variant X1, mRNA	0	-4.48352	6.34538	28.4496
Contig5182	LG16-21	80663	79194	XM_005475157.1	PREDICTED Oreochromis niloticus poly (ADP-ribose) polymerase family, member 4 (parp4), mRNA	0	-3.89259	1.57192	6.11886
Contig5200	LG19	20325942	20326692	XM_003447833.2	PREDICTED Oreochromis niloticus uncharacterized LOC100709251 (LOC100709251), mRNA	0	-2.35164	4.18108	9.83238
Contig5202	LG7	19568709	19570216	XM_005451303.1	PREDICTED Oreochromis niloticus sodium-dependent phosphate transporter 1-B-like (LOC100704783), transcript variant X1, mRNA	0	-3.60736	1.53472	5.53628
Contig5221	LG5	32956790	32958326	XM_005458862.1	PREDICTED Oreochromis niloticus piggyBac transposable element-derived protein 4-like (LOC102081737), mRNA	0	-3.04022	1.35835	4.12969
Contig5230	LG8-24	24842204	24845662	XM_003448636.2	PREDICTED Oreochromis niloticus ADP-ribosylation factor 1-like (LOC100699666), mRNA	0	-3.11404	12.1013	37.684
Contig5233	LG13	6268042	6266060	XM_005473753.1	PREDICTED Oreochromis niloticus protein phosphatase 1 regulatory subunit 3C-B-like (LOC100706687), mRNA	0	3.46644	4.57907	1.32097
Contig5237	LG14	31177941	31175910	XM_005474892.1	PREDICTED Oreochromis niloticus protein IWS1 homolog (LOC100703723), transcript variant X2, mRNA	0	-2.19872	1.09827	2.4148
Contig5251	LG4	25961668	25964194	XM_003442472.2	PREDICTED Oreochromis niloticus E3 ubiquitin-protein ligase RNF25-like (LOC100698929), mRNA	0	-2.74411	1.56603	4.29737
Contig5255	LG22	24629809	24628733	XM_003457248.2	PREDICTED Oreochromis niloticus collagen alpha-2(I) chain-like (LOC100710094), transcript variant X2, mRNA	0	3.26062	321.572	98.6231
Contig5256	LG15	14260321	14259624	XM_005454620.1	PREDICTED Oreochromis niloticus sestrin-1-like (LOC100696900), transcript variant X2, mRNA	0	-2.83163	26.4163	74.8012
Contig5287	LG13	25414616	25413396	XM_005474310.1	PREDICTED Oreochromis niloticus uncharacterized LOC100690512 (LOC100690512), transcript variant X1, mRNA	0	-2.46811	2.77382	6.8461
Contig5291	LG18	4055682	4052789	XM_003457416.2	PREDICTED Oreochromis niloticus kelch-like protein 40-like (LOC100690777), mRNA	0	2.32412	9.20117	3.959
Contig5294	LG2	12269507	12268861	XM_003445201.2	PREDICTED Oreochromis niloticus NF-kappa-B-activating protein-like (LOC100693245), mRNA	0	-2.24165	6.90621	15.4813
Contig5299	LG22	13336620	13341129	XM_005478558.1	PREDICTED Oreochromis niloticus tubulointerstitial nephritis antigen-like (LOC100700899), mRNA	0	-2.20277	7.91245	17.4293
Contig530	LG1	19198175	19199669	XM_005447596.1	PREDICTED Oreochromis niloticus cAMP-regulated phosphoprotein 19-like (LOC100704305), mRNA	0	-2.24755	3.12807	7.0305
Contig5300	LG7	19351011	19354213	XM_005451285.1	PREDICTED Oreochromis niloticus TBC1 domain family member 10A-like (LOC100695826), mRNA	0	-2.0063	1.74694	3.50487
Contig5314	#N/A	334437	332988	XM_003457532.2	PREDICTED Oreochromis niloticus coronin-6-like (LOC100699520), transcript variant X1, mRNA	0	2.91413	24.9864	8.57422
Contig5319	LG7	256326	258469	XM_005470220.1	PREDICTED Oreochromis niloticus transcription initiation factor TFIID subunit 4-like (LOC102081808), mRNA	0	-2.26003	1.02656	2.32007
Contig5321	LG15	8382965	8378491	XM_005452506.1	PREDICTED Oreochromis niloticus zinc finger and BTB domain-containing protein 1-like (LOC100696718), mRNA	0	-2.30525	1.9955	4.60013
Contig5323	LG17	18546421	18548276	XM_005456656.1	PREDICTED Oreochromis niloticus semaphorin-3C-like (LOC100697969), transcript variant X2, mRNA	0	2.94124	4.53844	1.54304
Contig5327	LG1	28260195	28258030	XM_003437743.2	PREDICTED Oreochromis niloticus component of oligomeric golgi complex 8 (cog8), mRNA	0	-2.26246	1.3448	3.04256
Contig533	LG15	14321958	14321636	XM_005454619.1	PREDICTED Oreochromis niloticus sestrin-1-like (LOC100696900), transcript variant X1, mRNA	0	-3.12569	17.2619	53.9554
Contig5346	LG19	10008901	10007693	XM_003442855.2	PREDICTED Oreochromis niloticus MOSC domain-containing protein 1, mitochondrial-like (LOC100692695), mRNA	0	3.1048	3.53786	1.13948
Contig5358	LG15	2824597	2827015	XM_005475057.1	PREDICTED Oreochromis niloticus uncharacterized LOC100707356 (LOC100707356), mRNA	0	-3.86008	2.57857	9.9535
Contig5368	LG13	23445421	23447492	XM_005474257.1	PREDICTED Oreochromis niloticus BRISC complex subunit Abro1-like (LOC100705381), mRNA	0	-4.82809	1.92854	9.31119
Contig5390	#N/A	2762550	2763359	XM_005454244.1	PREDICTED Oreochromis niloticus transcriptional repressor CTCF-like (LOC100706665), transcript variant X2, mRNA	0	-2.28284	1.70124	3.88365
Contig5397	LG20	18838916	18836924	XM_005477940.1	PREDICTED Oreochromis niloticus ADP-ribosylation factor guanine nucleotide-exchange factor 2 (brefeldin A-inhibited) (arfgef2), mRNA	0	-2.0055	6.18071	12.3954
Contig5433	#N/A	440101	441546	XM_005462675.1	PREDICTED Oreochromis niloticus protein CREG1-like (LOC100705274), mRNA	0	-2.06143	5.16732	10.6521
Contig544	#N/A	1537	1906	XM_003443613.2	PREDICTED Oreochromis niloticus thiosulfate sulfurtransferase/rhodanese-like domain-containing protein 1-like (LOC100696082), mRNA	0	-2.93916	1.59676	4.69313
Contig5462	#N/A	265273	264702	XM_003455313.2	PREDICTED Oreochromis niloticus heat shock protein beta-7-like (LOC100697989), mRNA	0	2.71937	6.64225	2.44257
Contig5531	LG12	8251674	8255406	XM_003445547.2	PREDICTED Oreochromis niloticus protein FAM101A-like (LOC100697335), mRNA	0	2.17053	6.29411	2.89981
Contig5537	LG14	9626340	9621717	XM_005474544.1	PREDICTED Oreochromis niloticus acetyl-coenzyme A transporter 1-like (LOC100695376), transcript variant X2, mRNA	0	-2.76339	2.07048	5.72153
Contig554	LG9	4318846	4319540	XM_003450222.2	PREDICTED Oreochromis niloticus regulator of microtubule dynamics protein 1-like (LOC100704537), mRNA	0	-3.60596	7.99562	28.8319
Contig559	LG7	3160555	3162298	XM_003439387.2	PREDICTED Oreochromis niloticus troponin I, fast skeletal muscle-like (LOC100705823), mRNA	0	4.65848	5.11261	1.09749
Contig5596	LG5	12767234	12769173	XM_003442706.2	PREDICTED Oreochromis niloticus DDB1- and CUL4-associated factor 12-like (LOC100692063), mRNA	0	-2.12062	2.67485	5.67236
Contig5603	LG2	11168695	11167497	XM_003445265.2	PREDICTED Oreochromis niloticus ATP-binding cassette, sub-family C (CFTR/MRP), member 5 (abcc5), mRNA	0	2.26929	2.58691	1.13996
Contig5619	LG6	10804227	10802394	XM_005460717.1	PREDICTED Oreochromis niloticus smith-Magenis syndrome chromosomal region candidate gene 8 protein-like (LOC102078765), transcript variant X1, mRNA	0	-2.88355	2.93367	8.45937
Contig5629	LG3	5142131	5138558	XM_005462493.1	PREDICTED Oreochromis niloticus lysine-specific demethylase 6B-like (LOC100712234), mRNA	0	3.55299	8.79279	2.47476
Contig563	LG8-24	4571889	4573796	XM_003438657.2	PREDICTED Oreochromis niloticus dehydrogenase/reductase SDR family member 7C-A-like (LOC100712066), mRNA	0	2.03214	45.1731	22.2294
Contig5634	#N/A	64316	62105	XM_003455641.2	PREDICTED Oreochromis niloticus serine/threonine-protein kinase Nek7-like (LOC100698704), transcript variant X1, mRNA	0	-4.191	4.18798	17.5518
Contig5652	LG17	15942072	15945408	XM_003448105.2	PREDICTED Oreochromis niloticus N-acetylglucosamine-6-sulfatase-like (LOC100691814), mRNA	0	-4.91395	1.94174	9.5416
Contig5667	LG9	14941233	14942327	XM_005448987.1	PREDICTED Oreochromis niloticus transcriptional repressor NF-X1-like (LOC100700436), transcript variant X1, mRNA	0	-2.62024	3.58809	9.40165
Contig5668	LG4	27864620	27867295	XM_005469177.1	PREDICTED Oreochromis niloticus suppressor of cytokine signaling 7-like (LOC100708692), transcript variant X1, mRNA	0	-2.16699	4.13474	8.95994
Contig5690	LG19	18277124	18275227	XM_005461922.1	PREDICTED Oreochromis niloticus uncharacterized LOC100701498 (LOC100701498), transcript variant X1, mRNA	0	-2.32449	1.03295	2.40108
Contig5691	LG15	2061542	2063787	XM_003443226.2	PREDICTED Oreochromis niloticus 3-mercaptopyruvate sulfurtransferase-like (LOC100705314), transcript variant X1, mRNA	0	-2.23545	2.4922	5.57118
Contig5692	#N/A	1322330	1319494	XM_005459050.1	PREDICTED Oreochromis niloticus uncharacterized LOC100700678 (LOC100700678), mRNA	0	-2.86194	3.0969	8.86314
Contig5714	LG8-24	5318907	5326299	XM_005447981.1	PREDICTED Oreochromis niloticus uncharacterized LOC102082717 (LOC102082717), mRNA	0	-3.5923	5.77329	20.7394
Contig5729	LG20	9281379	9279626	XM_005448526.1	PREDICTED Oreochromis niloticus protein phosphatase 1 regulatory subunit 3F-like (LOC100702780), transcript variant X1, mRNA	0	5.27211	10.3541	1.96394
Contig5732	LG20	9281376	9279626	XM_005448526.1	PREDICTED Oreochromis niloticus protein phosphatase 1 regulatory subunit 3F-like (LOC100702780), transcript variant X1, mRNA	0	5.76672	9.88996	1.71501
Contig5734	LG7	28588029	28590338	XM_003440103.2	PREDICTED Oreochromis niloticus WD repeat domain 5 (wdr5), mRNA	0	-2.41733	1.60918	3.88993
Contig5735	LG20	14747585	14750684	XM_003439029.2	PREDICTED Oreochromis niloticus RING finger protein 114-like (LOC100697577), mRNA	0	-2.18194	3.43943	7.50463
Contig5737	LG17	20915833	20910822	XM_005451611.1	PREDICTED Oreochromis niloticus voltage-dependent calcium channel subunit alpha-2/delta-1-like (LOC100705144), transcript variant X1, mRNA	0	2.21327	20.265	9.15616
Contig5766	LG10	10367407	10366505	XM_003446833.2	PREDICTED Oreochromis niloticus nuclear factor related to kappa-B-binding protein-like (LOC100707991), mRNA	0	-3.80142	1.59087	6.04756
Contig5773	LG7	216916	216451	XM_003458284.2	PREDICTED Oreochromis niloticus glucose-6-phosphate isomerase-like (LOC100712428), transcript variant X1, mRNA	0	-2.80575	5.62861	15.7925
Contig5780	LG7	44157587	44151316	XM_003440507.2	PREDICTED Oreochromis niloticus titin-like (LOC100709677), mRNA	0	2.11951	10.1247	4.77692
Contig5786	LG19	17414691	17412752	XM_003446206.2	PREDICTED Oreochromis niloticus galectin-8-like (LOC100696357), transcript variant X1, mRNA	0	-2.09058	1.32813	2.77657
Contig5798	LG15	9178367	9176939	XM_003456017.2	PREDICTED Oreochromis niloticus proteasome (prosome, macropain) 26S subunit, ATPase, 6 (psmc6), mRNA	0	-8.21304	7.03234	57.7569
Contig5806	LG15	19598726	19597062	XM_005449611.1	PREDICTED Oreochromis niloticus transmembrane protein 63A-like (LOC100705739), transcript variant X1, mRNA	0	-6.33081	1.89912	12.023
Contig5840	LG7	136046	135010	XM_005470209.1	PREDICTED Oreochromis niloticus zinc finger C3H1 domain-containing protein-like (LOC100694910), mRNA	0	-3.2301	1.13628	3.67031
Contig5847	LG16-21	29790206	29783511	XM_005450417.1	PREDICTED Oreochromis niloticus neuropilin-2-like (LOC100695821), transcript variant X2, mRNA	0	-2.23652	1.97397	4.41481
Contig5848	LG1	5353614	5350417	XM_003445729.2	PREDICTED Oreochromis niloticus lymphocyte antigen 75-like (LOC100700908), mRNA	0	-2.36518	3.31121	7.83159
Contig5891	LG20	10141700	10143529	XM_003438952.2	PREDICTED Oreochromis niloticus eukaryotic translation initiation factor 4E type 3-like (LOC100699800), mRNA	0	-5.55047	6.96826	38.6771
Contig5897	LG5	18168866	18167066	XM_005469533.1	PREDICTED Oreochromis niloticus 6-phosphofructo-2-kinase/fructose-2,6-biphosphatase 4 (pfkfb4), transcript variant X5, mRNA	0	-2.57375	7.32857	18.8619
Contig590	LG14	18448217	18449186	XM_005459318.1	PREDICTED Oreochromis niloticus schwannomin-interacting protein 1-like (LOC100701131), transcript variant X4, mRNA	0	4.06268	6.20434	1.52715
Contig5908	LG18	21894499	21895801	XM_005476758.1	PREDICTED Oreochromis niloticus supervillin-like (LOC100703985), transcript variant X4, mRNA	0	-2.62058	25.251	66.1723
Contig5909	LG19	10578498	10575457	XM_005477458.1	PREDICTED Oreochromis niloticus thyroid hormone receptor interactor 11 (trip11), mRNA	0	-2.40321	2.56784	6.17108
Contig592	LG8-24	10667464	10667069	XM_005448204.1	PREDICTED Oreochromis niloticus cytochrome c oxidase subunit 6B1-like (LOC100692674), transcript variant X2, mRNA	0	2.63591	4.05732	1.53925
Contig593	LG2	14949535	14948939	XM_003444593.2	PREDICTED Oreochromis niloticus thiosulfate sulfurtransferase/rhodanese-like domain-containing protein 1-like (LOC100710757), mRNA	0	-4.18244	2.89545	12.11
Contig5968	LG4	15197969	15194481	XM_003456877.2	PREDICTED Oreochromis niloticus splicing factor, arginine/serine-rich 19-like (LOC100703757), transcript variant X1, mRNA	0	-2.22824	3.73445	8.32124
Contig598	LG8-24	10635147	10634722	XM_003438755.2	PREDICTED Oreochromis niloticus LYR motif containing protein 1-like (LOC100692130), mRNA	1.47e-39	-2.66432	1.74402	4.64661
Contig5982	LG2	14409000	14408552	XM_005467521.1	PREDICTED Oreochromis niloticus nuclear RNA export factor 1 (nxf1), transcript variant X5, mRNA	0	-2.33759	2.39514	5.59887
Contig6002	LG14	22485394	22486694	XM_003440124.2	PREDICTED Oreochromis niloticus glyoxalase domain-containing protein 4-like (LOC100695987), mRNA	0	-5.54478	1.15373	6.39715
Contig6047	LG7	16571323	16572334	XM_005456261.1	PREDICTED Oreochromis niloticus probable E3 ubiquitin-protein ligase HERC1-like (LOC102078309), transcript variant X2, mRNA	0	-6.19086	2.47236	15.3061
Contig6059	LG2	14078892	14077187	XM_005467491.1	PREDICTED Oreochromis niloticus serine protease 23-like (LOC100707079), mRNA	0	2.3787	6.39503	2.68846
Contig6060	LG14	32955114	32960391	XM_005461160.1	PREDICTED Oreochromis niloticus remodeling and spacing factor 1-like (LOC102079445), mRNA	0	-4.13242	1.18333	4.89002
Contig6070	LG13	11277517	11277114	XM_005473793.1	PREDICTED Oreochromis niloticus insulin-degrading enzyme-like (LOC100706901), mRNA	0	-3.58809	9.72154	34.8818
Contig6082	LG11	32207452	32206530	XM_003443145.2	PREDICTED Oreochromis niloticus protein SMG5-like (LOC100703796), mRNA	0	-2.87347	1.95655	5.62209
Contig6093	#N/A	530135	531863	XM_005463674.1	PREDICTED Oreochromis niloticus homer protein homolog 1-like (LOC100707495), transcript variant X1, mRNA	0	-2.38679	1.18418	2.8264
Contig613	LG8-24	18700714	18699616	XM_003441779.2	PREDICTED Oreochromis niloticus protein FAM53B-like (LOC100690810), mRNA	0	-2.21524	1.42103	3.14793
Contig6140	LG15	3684860	3682815	XM_005475101.1	PREDICTED Oreochromis niloticus nesprin-2-like (LOC100704690), mRNA	0	-2.11895	1.30135	2.7575
Contig6145	LG20	17310757	17309377	XM_005477870.1	PREDICTED Oreochromis niloticus uncharacterized LOC102078008 (LOC102078008), mRNA	0	-2.43752	1.65154	4.02565
Contig6178	LG22	13696525	13698821	XM_005478582.1	PREDICTED Oreochromis niloticus upstream binding protein 1 (LBP-1a) (ubp1), transcript variant X3, mRNA	0	2.15007	4.79905	2.23204
Contig6199	LG19	7903345	7903635	XM_005477282.1	PREDICTED Oreochromis niloticus cysteine-rich protein 1-like (LOC100695020), mRNA	0	2.71087	36.8539	13.5949
Contig624	LG1	16104246	16103573	XM_003454517.2	PREDICTED Oreochromis niloticus proteasome subunit beta type-1-A-like (LOC100706775), mRNA	0	-7.31259	12.6378	92.4151
Contig6250	LG6	12528500	12532257	XM_005456954.1	PREDICTED Oreochromis niloticus ras GTPase-activating protein-binding protein 2-like (LOC100691287), transcript variant X1, mRNA	0	-2.25497	1.45294	3.27634
Contig6276	LG4	20427844	20430325	XM_003442145.2	PREDICTED Oreochromis niloticus protein phosphatase 1 regulatory subunit 1B-like (LOC100699645), transcript variant X1, mRNA	0	-2.08263	1.67957	3.49793
Contig630	LG9	16952490	16954305	XM_003439275.2	PREDICTED Oreochromis niloticus carbonic anhydrase 1-like (LOC100698193), mRNA	0	3.76444	4.90036	1.30175
Contig6319	LG22	15694978	15695788	XM_005450695.1	PREDICTED Oreochromis niloticus CTP synthase 1-like (LOC100708787), transcript variant X3, mRNA	0	-2.33451	1.89584	4.42585
Contig6344	LG18	14345801	14344716	XM_005476446.1	PREDICTED Oreochromis niloticus ubiquitin carboxyl-terminal hydrolase 14-like (LOC100691857), transcript variant X2, mRNA	0	-17.7179	1.0497	18.5984
Contig6355	LG5	19509880	19511515	XM_005469594.1	PREDICTED Oreochromis niloticus F-box only protein 42-like (LOC100711549), transcript variant X2, mRNA	0	-2.74373	2.16336	5.93567
Contig6382	LG3	16237520	16235186	XM_003447526.2	PREDICTED Oreochromis niloticus large neutral amino acids transporter small subunit 2-like (LOC100690562), mRNA	0	-5.44991	10.9742	59.8085
Contig6396	LG13	11915610	11918915	XM_005474165.1	PREDICTED Oreochromis niloticus sorbin and SH3 domain-containing protein 1-like (LOC100702878), mRNA	0	-2.83717	3.81725	10.8302
Contig6402	LG5	19450717	19450264	XM_003441429.2	PREDICTED Oreochromis niloticus 39S ribosomal protein L20, mitochondrial-like (LOC100712351), mRNA	0	2.8833	5.60335	1.94338
Contig643	LG5	19463375	19464078	XM_003441427.2	PREDICTED Oreochromis niloticus microfibrillar-associated protein 2-like (LOC100711817), mRNA	0	4.09236	6.21995	1.51989
Contig6445	LG5	36952672	36948697	XM_005469763.1	PREDICTED Oreochromis niloticus dystroglycan-like (LOC100706865), transcript variant X4, mRNA	0	2.57712	3.79831	1.47386
Contig6495	LG17	20102367	20100922	NM_001279607.1	Oreochromis niloticus decorin (LOC100534402), mRNA	0	2.47254	50.6896	20.501
Contig6502	#N/A	48	538	XM_005466730.1	PREDICTED Oreochromis niloticus acyl-coenzyme A thioesterase 1-like (LOC102082590), partial mRNA	0	-4.90563	2.52228	12.3734
Contig653	LG19	9809153	9810635	XM_003442972.2	PREDICTED Oreochromis niloticus protein salvador homolog 1-like (LOC100702084), mRNA	0	-2.10572	4.76726	10.0385
Contig6538	#N/A	15779	15131	XM_005465860.1	PREDICTED Oreochromis niloticus NOP58 ribonucleoprotein homolog (yeast) (nop58), mRNA	0	-2.27105	1.43803	3.26584
Contig6621	#N/A	103066	102807	XM_003459917.2	PREDICTED Oreochromis niloticus troponin T, fast skeletal muscle isoforms-like (LOC100705731), transcript variant X1, mRNA	0	3.02894	8.06778	2.66356
Contig6682	#N/A	171164	171401	XM_005465350.1	PREDICTED Oreochromis niloticus DEAD (Asp-Glu-Ala-Asp) box polypeptide 27 (ddx27), transcript variant X1, mRNA	0	-2.65101	2.78044	7.37097
Contig6697	#N/A	82925	78036	XM_005465280.1	PREDICTED Oreochromis niloticus uncharacterized LOC102076448 (LOC102076448), transcript variant X1, mRNA	0	3.3976	8.10171	2.38454
Contig6711	#N/A	287368	288461	XM_003459611.2	PREDICTED Oreochromis niloticus 78 kDa glucose-regulated protein-like (LOC100699628), mRNA	0	-2.61939	1.22269	3.2027
Contig6722	#N/A	248384	250733	XM_005465152.1	PREDICTED Oreochromis niloticus lysine-specific histone demethylase 1A-like (LOC100702505), mRNA	0	-3.57997	1.04151	3.72858
Contig6751	#N/A	118974	117444	XM_003459470.2	PREDICTED Oreochromis niloticus cullin-1-like (LOC100699353), mRNA	0	-4.0236	12.3669	49.7595
Contig6754	LG14	28312788	28311529	XM_003459451.2	PREDICTED Oreochromis niloticus THAP domain-containing protein 5-like (LOC100693927), mRNA	0	-8.15135	1.60107	13.0509
Contig678	LG16-21	23380337	23379484	XM_003451899.2	PREDICTED Oreochromis niloticus COP9 signalosome complex subunit 8-like (LOC100708992), mRNA	0	-3.25724	15.2053	49.5273
Contig6790	LG6	6989160	6990384	XM_003459357.2	PREDICTED Oreochromis niloticus uncharacterized LOC100712062 (LOC100712062), transcript variant X1, mRNA	0	-2.5437	1.54598	3.93251
Contig6812	#N/A	147904	149696	XM_005464717.1	PREDICTED Oreochromis niloticus TSC22 domain family protein 4-like (LOC102078046), transcript variant X2, mRNA	0	-3.41897	1.73078	5.9175
Contig6833	#N/A	76375	78616	XM_003459200.2	PREDICTED Oreochromis niloticus protein phosphatase Slingshot homolog 2-like (LOC100708672), transcript variant X1, mRNA	0	-5.17422	2.72559	14.1028
Contig6853	#N/A	1413681	1411961	XM_003452573.2	PREDICTED Oreochromis niloticus mitochondrial import receptor subunit TOM70-like (LOC100709999), mRNA	0	-2.02921	2.89932	5.88334
Contig6858	#N/A	12482	8656	XM_005464470.1	PREDICTED Oreochromis niloticus LIM domain-binding protein 3-like (LOC100696318), transcript variant X2, mRNA	0	2.68986	5.6449	2.09859
Contig6871	#N/A	54131	55821	XM_005464441.1	PREDICTED Oreochromis niloticus oxysterol-binding protein 1-like (LOC100690425), transcript variant X2, mRNA	0	-2.28515	2.51263	5.74173
Contig6885	#N/A	232554	233273	XM_003459076.2	PREDICTED Oreochromis niloticus ran-binding protein 9-like (LOC100695887), transcript variant X1, mRNA	0	-2.25835	1.34284	3.03259
Contig6886	#N/A	232554	233273	XM_005464378.1	PREDICTED Oreochromis niloticus ran-binding protein 9-like (LOC100695887), transcript variant X2, mRNA	0	-3.29923	1.04101	3.43455
Contig690	LG4	3768433	3767516	XM_005468296.1	PREDICTED Oreochromis niloticus butyrophilin subfamily 3 member A3-like (LOC100706773), mRNA	0	-4.93839	2.68432	13.2562
Contig6901	LG12	2627405	2631270	XM_003458992.2	PREDICTED Oreochromis niloticus TM2 domain-containing protein 2-like (LOC100692577), mRNA	0	-8.59228	1.55428	13.3549
Contig6902	LG12	2573807	2569431	XM_003458991.2	PREDICTED Oreochromis niloticus VIP36-like protein-like (LOC100692306), mRNA	0	-2.58355	1.32257	3.41692
Contig6940	LG3	361712	362269	XM_005464173.1	PREDICTED Oreochromis niloticus histone H2A.Z-like (LOC100694115), transcript variant X2, mRNA	0	2.32361	15.7842	6.79297
Contig6943	LG3	14370961	14370425	XM_003458868.2	PREDICTED Oreochromis niloticus E3 ubiquitin-protein ligase RNF182-like (LOC100700426), transcript variant X1, mRNA	0	4.53871	76.9464	16.9534
Contig6948	LG3	14190626	14186840	XM_005464106.1	PREDICTED Oreochromis niloticus somatostatin-1-like (LOC102077970), mRNA	0	-3.40417	1.82048	6.1972
Contig696	LG12	23066867	23067642	XM_003451046.2	PREDICTED Oreochromis niloticus proliferating cell nuclear antigen-like (LOC100702557), mRNA	0	-4.97576	1.42813	7.10602
Contig6979	#N/A	354053	351593	XM_005463949.1	PREDICTED Oreochromis niloticus multiple epidermal growth factor-like domains protein 8-like (LOC102082076), mRNA	0	2.87627	3.84765	1.33772
Contig7015	LG8-24	13444981	13446409	XM_005463871.1	PREDICTED Oreochromis niloticus ataxin-2-like protein-like (LOC100705812), mRNA	0	-2.05066	5.69469	11.6779
Contig702	#N/A	1134110	1134755	XM_003452557.2	PREDICTED Oreochromis niloticus growth arrest and DNA damage-inducible protein GADD45 beta-like (LOC100705173), mRNA	0	-2.15836	20.3678	43.9611
Contig7039	#N/A	414956	413619	XM_005463798.1	PREDICTED Oreochromis niloticus TBC1 domain family member 9B-like (LOC100710981), transcript variant X2, mRNA	0	-4.46089	1.1069	4.93776
Contig7040	#N/A	414956	413619	XM_003458666.2	PREDICTED Oreochromis niloticus TBC1 domain family member 9B-like (LOC100710981), transcript variant X1, mRNA	0	-4.71039	1.23779	5.83048
Contig7041	#N/A	381423	383011	XM_005463795.1	PREDICTED Oreochromis niloticus sequestosome-1-like (LOC100710448), mRNA	0	-14.1058	4.67915	66.003
Contig7042	#N/A	385705	385304	XM_003458665.2	PREDICTED Oreochromis niloticus UPF0544 protein C5orf45 homolog (LOC100710715), mRNA	0	-2.03102	1.15816	2.35223
Contig7069	#N/A	553437	557471	XM_005463691.1	PREDICTED Oreochromis niloticus E3 ubiquitin-protein ligase RNF139-like (LOC100711247), mRNA	0	-2.17773	1.01741	2.21566
Contig7111	#N/A	480042	479064	XM_005463541.1	PREDICTED Oreochromis niloticus hect (homologous to the E6-AP (UBE3A) carboxyl terminus) domain and RCC1 (CHC1)-like domain (RLD) 1 (herc1), transcript variant X1, mRNA	0	-4.05458	2.56779	10.4113
Contig7118	#N/A	611091	609495	XM_005463510.1	PREDICTED Oreochromis niloticus coxsackievirus and adenovirus receptor homolog (LOC102078423), transcript variant X1, mRNA	0	-2.1908	1.00888	2.21025
Contig715	LG7	7277109	7275882	XM_005449407.1	PREDICTED Oreochromis niloticus exosome complex component MTR3-like (LOC100693135), transcript variant X2, mRNA	0	-2.60848	1.10478	2.88179
Contig7150	LG3	867619	870818	XM_003458395.2	PREDICTED Oreochromis niloticus acetylcholinesterase-like (LOC100697913), mRNA	0	-2.05412	2.02846	4.1667
Contig7211	#N/A	116510	117480	XM_003458266.2	PREDICTED Oreochromis niloticus dolichyl-phosphate beta-glucosyltransferase-like (LOC100707139), mRNA	0	-3.19409	1.55726	4.97403
Contig7216	#N/A	104749	107155	XM_003458229.2	PREDICTED Oreochromis niloticus sine oculis-binding protein homolog (LOC100697378), mRNA	0	-2.85881	3.24807	9.28561
Contig7232	#N/A	660687	662150	XM_003458178.2	PREDICTED Oreochromis niloticus dr1-associated corepressor-like (LOC100706070), mRNA	0	-2.75635	1.71386	4.72399
Contig7255	LG7	50188106	50187117	XM_005463050.1	PREDICTED Oreochromis niloticus CCR4-NOT transcription complex subunit 1-like (LOC100695255), transcript variant X5, mRNA	0	-3.47499	3.42494	11.9016
Contig7269	LG10	4533305	4534564	XM_005463006.1	PREDICTED Oreochromis niloticus clathrin heavy chain 1-like (LOC100689887), transcript variant X1, mRNA	0	-5.141	6.16316	31.6848
Contig7297	LG23	2259387	2257465	XM_005462890.1	PREDICTED Oreochromis niloticus F-box only protein 3-like (LOC100708302), transcript variant X2, mRNA	0	-2.12345	2.03143	4.31363
Contig732	LG1	12564478	12566490	XM_005467060.1	PREDICTED Oreochromis niloticus ring finger protein 111 (rnf111), transcript variant X2, mRNA	0	-2.32337	1.29724	3.01398
Contig7328	LG14	33688033	33692186	XM_005462743.1	PREDICTED Oreochromis niloticus leucine-rich repeats and calponin homology (CH) domain containing 3 (lrch3), transcript variant X3, mRNA	0	-2.06408	2.69453	5.56172
Contig7333	LG14	33534877	33536114	XM_005462728.1	PREDICTED Oreochromis niloticus autophagy-related protein 16-1-like (LOC100692493), transcript variant X2, mRNA	0	-4.58776	4.86699	22.3286
Contig7334	LG14	33425164	33423857	XM_005462726.1	PREDICTED Oreochromis niloticus E3 ubiquitin-protein ligase RNF168-like (LOC100691685), mRNA	0	-2.4639	2.12378	5.23278
Contig7343	#N/A	475189	472252	XM_003457774.2	PREDICTED Oreochromis niloticus dnaJ homolog subfamily C member 27-like (LOC100700953), mRNA	0	-2.4565	1.70526	4.18898
Contig7348	#N/A	1044518	1041897	XM_005461693.1	PREDICTED Oreochromis niloticus cell adhesion molecule 4-like (LOC102077961), mRNA	0	-3.78848	1.82791	6.92498
Contig736	LG4	18556093	18557143	XM_003442059.2	PREDICTED Oreochromis niloticus ubiquitin domain-containing protein UBFD1-like (LOC100698735), transcript variant X1, mRNA	0	-6.11575	2.10384	12.8666
Contig7380	#N/A	208950	209712	XM_005462567.1	PREDICTED Oreochromis niloticus protein FAM107A-like (LOC100704028), transcript variant X5, mRNA	0	2.30879	2.97346	1.28788
Contig7412	#N/A	341033	338936	XM_005462455.1	PREDICTED Oreochromis niloticus SRSF protein kinase 3-like (LOC100702848), transcript variant X1, mRNA	0	2.2799	4.06481	1.78289
Contig7421	LG14	2676736	2675489	XM_003457598.2	PREDICTED Oreochromis niloticus uncharacterized LOC100695966 (LOC100695966), mRNA	0	-2.07665	2.65757	5.51884
Contig7430	LG11	28765855	28769123	XM_003457594.2	PREDICTED Oreochromis niloticus CREB-regulated transcription coactivator 2-like (LOC100694646), transcript variant X1, mRNA	0	-2.35053	1.80655	4.24634
Contig7432	LG11	28699115	28700818	XM_005462398.1	PREDICTED Oreochromis niloticus acidic leucine-rich nuclear phosphoprotein 32 family member E-like (LOC100710014), transcript variant X5, mRNA	0	-2.07819	1.07367	2.2313
Contig7433	LG11	28699115	28700818	XM_005462397.1	PREDICTED Oreochromis niloticus acidic leucine-rich nuclear phosphoprotein 32 family member E-like (LOC100710014), transcript variant X4, mRNA	0	-2.03964	1.18238	2.41163
Contig7434	LG11	28699115	28700926	XM_003457568.2	PREDICTED Oreochromis niloticus acidic leucine-rich nuclear phosphoprotein 32 family member E-like (LOC100710014), transcript variant X1, mRNA	0	-2.16459	1.72251	3.72853
Contig7437	LG11	28404992	28404065	XM_005462379.1	PREDICTED Oreochromis niloticus protein prune homolog (LOC100691145), mRNA	0	-3.48942	2.6283	9.17126
Contig7454	#N/A	148668	150462	XM_005462322.1	PREDICTED Oreochromis niloticus transcription elongation factor SPT6-like (LOC100698710), transcript variant X4, mRNA	0	-3.32875	2.12743	7.08169
Contig7455	#N/A	151487	148668	XM_003457529.2	PREDICTED Oreochromis niloticus transcription elongation factor SPT6-like (LOC100698710), transcript variant X1, mRNA	0	-3.21217	1.26978	4.07874
Contig7456	#N/A	125296	126751	XM_003457528.2	PREDICTED Oreochromis niloticus stromal cell-derived factor 2-like (LOC100698442), mRNA	0	-4.83536	1.9609	9.48166
Contig7472	LG13	8007452	8007943	XM_005462249.1	PREDICTED Oreochromis niloticus E3 ubiquitin-protein ligase parkin-like (LOC100708029), transcript variant X1, mRNA	0	-2.81051	1.65977	4.6648
Contig7478	LG13	7698445	7700091	XM_005462226.1	PREDICTED Oreochromis niloticus cullin 9 (cul9), transcript variant X1, mRNA	0	-2.06395	3.24682	6.70128
Contig7480	LG13	7513182	7511872	XM_003457467.2	PREDICTED Oreochromis niloticus ectonucleoside triphosphate diphosphohydrolase 6-like (LOC100704298), mRNA	0	-2.31365	1.78177	4.12239
Contig7481	LG13	7509917	7510146	XM_003457466.2	PREDICTED Oreochromis niloticus apoptosis-inducing factor 2-like (LOC100704027), mRNA	0	-3.27352	1.49268	4.88632
Contig7492	LG16-21	13508754	13510095	XM_003457406.2	PREDICTED Oreochromis niloticus 7SK snRNA methylphosphate capping enzyme-like (LOC100710444), mRNA	0	-3.00737	3.25314	9.7834
Contig751	LG10	3471162	3469088	XM_003458973.2	PREDICTED Oreochromis niloticus autophagy-related protein 101-like (LOC100709301), mRNA	0	-3.02138	1.66433	5.02857
Contig7514	#N/A	574171	573325	XM_003457292.2	PREDICTED Oreochromis niloticus exocyst complex component 2 (exoc2), mRNA	0	-2.09225	1.36767	2.8615
Contig7529	LG22	25194572	25195763	XM_003457276.2	PREDICTED Oreochromis niloticus DNA-directed RNA polymerase I subunit RPA43-like (LOC100695079), transcript variant X1, mRNA	0	-2.0729	6.49713	13.4679
Contig754	LG11	19715292	19715003	XM_003450589.2	PREDICTED Oreochromis niloticus C-type lectin domain family 4 member M-like (LOC100691737), mRNA	0	-9.27671	6.86341	63.6699
Contig7549	#N/A	796950	792282	XM_005461962.1	PREDICTED Oreochromis niloticus phosphatidylinositol 4-kinase beta-like (LOC100707403), mRNA	0	-2.5716	2.20872	5.67996
Contig7558	LG19	18457257	18457827	XM_005461937.1	PREDICTED Oreochromis niloticus TNF receptor-associated factor 3-like (LOC100702578), mRNA	0	-2.41685	3.4209	8.26779
Contig7566	LG19	18192388	18193448	XM_003457198.2	PREDICTED Oreochromis niloticus ATG14 autophagy related 14 homolog (S. cerevisiae) (atg14), mRNA	0	-2.61577	6.47755	16.9438
Contig7569	LG19	18170681	18172592	XM_005461915.1	PREDICTED Oreochromis niloticus F-box only protein 34-like (LOC102076851), transcript variant X1, mRNA	0	-4.4425	1.19762	5.32044
Contig7589	#N/A	300078	300536	XM_005461858.1	PREDICTED Oreochromis niloticus NEDD8 ultimate buster 1-like (LOC100712423), mRNA	0	-2.43631	14.2976	34.8335
Contig7601	LG17	9562228	9558428	XM_005461793.1	PREDICTED Oreochromis niloticus protein FAM53C-like (LOC100694102), transcript variant X1, mRNA	0	2.31832	40.1928	17.3371
Contig7603	LG17	9524440	9523557	XM_003457022.2	PREDICTED Oreochromis niloticus zinc finger matrin-type protein 2-like (LOC100698363), transcript variant 1, mRNA	0	-2.48016	6.72748	16.6852
Contig7608	LG17	9168968	9168334	XM_005461773.1	PREDICTED Oreochromis niloticus rab proteins geranylgeranyltransferase component A 1-like (LOC100690604), transcript variant X1, mRNA	0	-7.59386	1.29987	9.87103
Contig761	LG11	19727747	19726362	XM_003450591.2	PREDICTED Oreochromis niloticus collectin-12-like (LOC100692277), mRNA	0	-5.98908	16.2928	97.5792
Contig7613	LG17	8856002	8855610	XM_003457011.2	PREDICTED Oreochromis niloticus methionine adenosyltransferase 2 subunit beta-like (LOC100695434), transcript variant X1, mRNA	0	-2.9333	2.49545	7.31991
Contig7625	LG14	3486521	3484879	XM_005461710.1	PREDICTED Oreochromis niloticus solute carrier family 25 member 36-A-like (LOC100700601), transcript variant X2, mRNA	0	-2.12803	1.96676	4.18533
Contig7626	LG14	3429155	3427880	XM_005461708.1	PREDICTED Oreochromis niloticus SPRY domain-containing SOCS box protein 4-like (LOC100700324), transcript variant X2, mRNA	0	-5.38022	3.52683	18.9751
Contig7641	#N/A	417772	419133	XM_005461660.1	PREDICTED Oreochromis niloticus A-kinase anchor protein 8-like (LOC100693115), mRNA	0	-2.01765	5.35626	10.807
Contig7654	#N/A	450674	451206	XM_003456889.2	PREDICTED Oreochromis niloticus microfibrillar-associated protein 1-like (LOC100706965), mRNA	0	-2.36964	2.76938	6.56244
Contig7659	LG4	15503971	15502957	XM_005461617.1	PREDICTED Oreochromis niloticus conserved oligomeric Golgi complex subunit 1-like (LOC100705102), transcript variant X2, mRNA	0	-2.03656	1.71246	3.48754
Contig7660	LG4	15306250	15307340	XM_003456879.2	PREDICTED Oreochromis niloticus protein PFC0760c-like (LOC100704296), mRNA	0	2.12583	1894.36	891.114
Contig7670	LG1	3558000	3554367	XM_005461567.1	PREDICTED Oreochromis niloticus erythrocyte band 7 integral membrane protein-like (LOC100698362), mRNA	0	-2.42381	1.7528	4.24846
Contig7698	LG15	13406424	13410154	XM_005461502.1	PREDICTED Oreochromis niloticus insulin-like growth factor 2 receptor (igf2r), mRNA	0	-13.515	1.04156	14.0766
Contig780	LG13	18333450	18338219	XM_005474179.1	PREDICTED Oreochromis niloticus uncharacterized LOC102078805 (LOC102078805), mRNA	0	2.3836	9.86611	4.13916
Contig7819	#N/A	181759	183197	XM_003456443.2	PREDICTED Oreochromis niloticus acidic leucine-rich nuclear phosphoprotein 32 family member B-like (LOC100696835), transcript variant X3, mRNA	0	-7.80949	1.53731	12.0056
Contig7820	#N/A	181759	183223	XM_003456442.2	PREDICTED Oreochromis niloticus acidic leucine-rich nuclear phosphoprotein 32 family member B-like (LOC100696835), transcript variant X2, mRNA	0	-8.69054	2.56208	22.2659
Contig7869	#N/A	1120497	1119074	XM_005461034.1	PREDICTED Oreochromis niloticus smoothelin-like protein 2-like (LOC100709915), mRNA	0	-5.27841	3.08391	16.2781
Contig7882	#N/A	34170	34897	XM_003456300.2	PREDICTED Oreochromis niloticus 26S proteasome non-ATPase regulatory subunit 2-like (LOC100704021), mRNA	0	-10.0364	11.0251	110.652
Contig7885	#N/A	943687	942506	XM_005460980.1	PREDICTED Oreochromis niloticus zinc finger protein 595-like (LOC102081613), transcript variant X1, mRNA	0	-3.30372	1.42637	4.71234
Contig7914	LG16-21	1021525	1020771	XM_005460900.1	PREDICTED Oreochromis niloticus UBX domain-containing protein 4-like (LOC100704020), transcript variant X2, mRNA	0	-3.64414	5.25194	19.1388
Contig7934	#N/A	645758	648974	XM_003456133.2	PREDICTED Oreochromis niloticus flotillin-2a-like (LOC100700865), transcript variant X1, mRNA	0	-2.13852	2.50354	5.35389
Contig7961	LG5	30939322	30940540	XM_005460812.1	PREDICTED Oreochromis niloticus biogenesis of lysosome-related organelles complex 1 subunit 1-like (LOC100710617), transcript variant X2, mRNA	0	-2.05321	4.58617	9.41639
Contig799	LG19	3385227	3384583	XM_003453227.2	PREDICTED Oreochromis niloticus akirin-2-like (LOC100710341), transcript variant X1, mRNA	0	-6.37994	4.8833	31.1552
Contig7995	LG6	11623271	11622698	XM_005460734.1	PREDICTED Oreochromis niloticus serine/threonine-protein kinase/endoribonuclease IRE1-like (LOC100701315), mRNA	0	-2.04122	6.30719	12.8743
Contig8001	LG6	11054854	11053159	XM_003455950.2	PREDICTED Oreochromis niloticus UPF0472 protein C16orf72 homolog (LOC100695168), mRNA	0	-2.24616	6.42464	14.4308
Contig8023	#N/A	693483	694173	XM_003455885.2	PREDICTED Oreochromis niloticus protein unc-50 homolog (LOC100698892), mRNA	0	-2.73393	1.15422	3.15557
Contig8025	LG19	9608885	9611645	XM_003442866.2	PREDICTED Oreochromis niloticus FERM domain containing 6 (frmd6), mRNA	0	-3.00524	1.8974	5.70214
Contig8049	LG6	28488137	28487521	XM_005460535.1	PREDICTED Oreochromis niloticus tuberin-like (LOC100696216), transcript variant X5, mRNA	0	-3.21457	2.68966	8.64612
Contig8050	LG6	28488137	28487521	XM_005460532.1	PREDICTED Oreochromis niloticus tuberin-like (LOC100696216), transcript variant X2, mRNA	0	-2.57674	2.81697	7.25858
Contig8054	LG6	28272952	28272280	XM_003455828.2	PREDICTED Oreochromis niloticus phosphoglycerate mutase (pgm), mRNA	0	-2.00172	2.78397	5.57275
Contig807	LG17	13323215	13322619	XM_003448085.2	PREDICTED Oreochromis niloticus ras-related protein Rab-21-like (LOC100709345), transcript variant X1, mRNA	0	-3.32171	6.64749	22.081
Contig808	LG5	26938984	26939429	XM_003448363.2	PREDICTED Oreochromis niloticus complement C1q subcomponent subunit B-like (LOC100693084), mRNA	0	3.23152	13.7872	4.26647
Contig8085	LG17	4504377	4506702	XM_005460426.1	PREDICTED Oreochromis niloticus protein SCAF11-like (LOC100699867), transcript variant X1, mRNA	0	-3.15255	5.64549	17.7977
Contig8091	LG17	4189676	4192189	XM_003455722.2	PREDICTED Oreochromis niloticus HMG box-containing protein 1-like (LOC100697729), transcript variant X1, mRNA	0	-3.53281	4.38624	15.4958
Contig8095	LG17	3842510	3842868	XM_005460403.1	PREDICTED Oreochromis niloticus splicing factor 45-like (LOC100691944), transcript variant X2, mRNA	0	-2.08779	3.27801	6.84379
Contig8107	#N/A	1116000	1115486	XM_003455658.2	PREDICTED Oreochromis niloticus RAD50 interactor 1 (rint1), mRNA	0	-2.68881	2.1932	5.89709
Contig8134	LG15	17349730	17350126	XM_003455615.2	PREDICTED Oreochromis niloticus translation initiation factor eIF-2B subunit delta-like (LOC100691675), mRNA	0	-2.68169	5.88966	15.7942
Contig816	LG5	26930610	26931215	XM_003448361.2	PREDICTED Oreochromis niloticus complement C1q subcomponent subunit C-like (LOC100692629), transcript variant 1, mRNA	0	2.88954	6.59302	2.28169
Contig818	LG8-24	3565354	3564737	XM_003438490.2	PREDICTED Oreochromis niloticus forkhead box protein K2-like (LOC100708764), mRNA	0	-5.84005	1.18059	6.89467
Contig8186	LG12	34338351	34338995	XM_003455523.2	PREDICTED Oreochromis niloticus endonuclease G, mitochondrial-like (LOC100709638), transcript variant X1, mRNA	0	-2.41968	1.16291	2.81386
Contig8187	LG12	34345321	34346039	XM_005460129.1	PREDICTED Oreochromis niloticus transcription termination factor 1-like (LOC100709911), mRNA	0	-2.09579	4.26076	8.92964
Contig8199	LG12	33493965	33495029	XM_005460086.1	PREDICTED Oreochromis niloticus zinc finger MIZ domain-containing protein 2-like (LOC100703203), transcript variant X1, mRNA	0	-2.31968	2.31257	5.36441
Contig820	#N/A	250771	250464	XM_003459688.2	PREDICTED Oreochromis niloticus cathepsin A (ctsa), transcript variant X1, mRNA	0	-2.18322	1.62153	3.54016
Contig821	LG6	24824807	24825538	XM_003449972.2	PREDICTED Oreochromis niloticus very-long-chain enoyl-CoA reductase-like (LOC100701654), mRNA	0	2.55619	15.6923	6.13895
Contig8233	#N/A	1316239	1320281	XM_005459985.1	PREDICTED Oreochromis niloticus EGF-like repeat and discoidin I-like domain-containing protein 3-like (LOC100700594), transcript variant X1, mRNA	0	-2.08109	5.09003	10.5928
Contig8243	#N/A	522288	522000	XM_003455414.2	PREDICTED Oreochromis niloticus proteasome subunit alpha type-1-like (LOC100703299), mRNA	0	-3.69565	27.3406	101.041
Contig8247	#N/A	392884	392362	XM_005459940.1	PREDICTED Oreochromis niloticus zinc finger protein 143-like (LOC100702219), transcript variant X2, mRNA	0	-5.36679	3.4723	18.6351
Contig8251	#N/A	288138	289890	XM_003455380.2	PREDICTED Oreochromis niloticus RING finger protein 141-like (LOC100693732), mRNA	0	-2.89458	2.00161	5.79383
Contig8290	LG12	25968808	25968166	XM_003455308.2	PREDICTED Oreochromis niloticus probable glutathione peroxidase 8-like (LOC100696661), mRNA	0	2.01872	2.42459	1.20105
Contig8291	LG12	25945781	25944034	XM_003455278.2	PREDICTED Oreochromis niloticus terminal uridylyltransferase 7-like (LOC100711779), transcript variant X1, mRNA	0	-3.00519	1.28716	3.86816
Contig8299	LG12	25722800	25722185	XM_005459805.1	PREDICTED Oreochromis niloticus threonine--tRNA ligase, cytoplasmic-like (LOC100694096), transcript variant X2, mRNA	0	-2.73931	1.80128	4.93425
Contig8336	LG7	11708410	11705677	XM_005459703.1	PREDICTED Oreochromis niloticus secretory carrier-associated membrane protein 1-like (LOC100711686), transcript variant X2, mRNA	0	-2.85191	2.74449	7.82703
Contig8359	LG7	10509374	10506730	XM_005459648.1	PREDICTED Oreochromis niloticus RILP-like protein 1-like (LOC100697635), transcript variant X6, mRNA	0	-3.14235	1.33417	4.19242
Contig8360	LG7	10509374	10506730	XM_005459646.1	PREDICTED Oreochromis niloticus RILP-like protein 1-like (LOC100697635), transcript variant X4, mRNA	0	-2.87891	1.75134	5.04197
Contig8375	LG14	20716121	20717061	XM_005459605.1	PREDICTED Oreochromis niloticus mediator of RNA polymerase II transcription subunit 13-like (LOC100702662), mRNA	0	-2.86119	1.93362	5.53245
Contig843	LG5	12208892	12209219	XM_003442684.2	PREDICTED Oreochromis niloticus 26S proteasome non-ATPase regulatory subunit 6-like (LOC100709236), transcript variant X1, mRNA	0	-5.84061	7.33659	42.8501
Contig8431	LG7	17875085	17874500	XM_005459464.1	PREDICTED Oreochromis niloticus endothelial differentiation-related factor 1 homolog (LOC100692020), transcript variant X2, mRNA	0	2.72284	13.0162	4.78039
Contig8438	LG7	17519310	17519802	XM_003454956.2	PREDICTED Oreochromis niloticus NOP14 nucleolar protein homolog (yeast) (nop14), mRNA	0	-2.27082	2.2494	5.10797
Contig8441	LG4	5900611	5896467	XM_005459447.1	PREDICTED Oreochromis niloticus epsin-2-like (LOC100690137), mRNA	0	-2.31739	2.44128	5.65741
Contig8445	LG4	5172647	5170927	XM_003454947.2	PREDICTED Oreochromis niloticus cytosolic Fe-S cluster assembly factor nubp1-like (LOC100711414), transcript variant X1, mRNA	0	-2.05839	1.29311	2.66172
Contig8446	LG4	5082957	5080592	XM_005459435.1	PREDICTED Oreochromis niloticus C-type lectin domain family 16, member A (clec16a), transcript variant X1, mRNA	0	-2.04513	2.61581	5.34969
Contig8452	LG4	4771054	4772325	XM_005459429.1	PREDICTED Oreochromis niloticus ubiquitin carboxyl-terminal hydrolase 7-like (LOC100709815), mRNA	0	-4.84606	6.09075	29.5161
Contig8459	LG4	4599760	4598570	XM_005459419.1	PREDICTED Oreochromis niloticus zinc finger protein 598-like (LOC100708204), transcript variant X1, mRNA	0	-2.99342	1.91491	5.73214
Contig8460	LG4	4577636	4577099	XM_003454920.2	PREDICTED Oreochromis niloticus developmentally regulated GTP binding protein 2 (drg2), transcript variant X1, mRNA	0	-2.30154	4.19465	9.65417
Contig8463	#N/A	1670312	1669206	XM_005459413.1	PREDICTED Oreochromis niloticus centrosomal protein of 162 kDa-like (LOC100691838), mRNA	0	-3.51135	1.74294	6.12007
Contig847	LG20	5762450	5761773	XM_003438909.2	PREDICTED Oreochromis niloticus G0/G1 switch protein 2-like (LOC100711533), mRNA	0	6.47169	10.0779	1.55723
Contig8499	LG14	18752815	18753234	XM_003454805.2	PREDICTED Oreochromis niloticus cleft lip and palate transmembrane protein 1 homolog (LOC100695774), mRNA	0	-3.12154	2.71685	8.48074
Contig8500	LG14	18715142	18712554	XM_005459330.1	PREDICTED Oreochromis niloticus transcription factor RelB-like (LOC100703024), transcript variant X2, mRNA	0	-4.37441	1.11359	4.8713
Contig8501	LG14	18686629	18684303	XM_003454804.2	PREDICTED Oreochromis niloticus rab5 GDP/GTP exchange factor-like (LOC100695509), mRNA	0	-3.32442	1.34375	4.46718
Contig8522	#N/A	1194782	1191825	XM_005459288.1	PREDICTED Oreochromis niloticus protein NDRG2-like (LOC100708554), mRNA	0	-2.59409	9.65177	25.0375
Contig8527	#N/A	1291066	1289275	XM_005459269.1	PREDICTED Oreochromis niloticus kelch-like protein 13-like (LOC102082267), mRNA	0	2.22854	6.17243	2.76973
Contig854	#N/A	544469	544992	XM_003458252.2	PREDICTED Oreochromis niloticus 39S ribosomal protein L19, mitochondrial-like (LOC100703575), mRNA	0	-6.70679	11.4163	76.5664
Contig8544	#N/A	1122809	1124584	XM_003454723.2	PREDICTED Oreochromis niloticus sodium/potassium-transporting ATPase subunit beta-233-like (LOC100694365), mRNA	0	6.58147	6.80027	1.03324
Contig857	#N/A	37686	38107	XM_003437712.2	PREDICTED Oreochromis niloticus dnaJ homolog subfamily A member 2-like (LOC100703393), mRNA	0	-3.76492	5.84029	21.9882
Contig8585	LG22	1682541	1686149	XM_005459091.1	PREDICTED Oreochromis niloticus protein capicua homolog (LOC100708738), mRNA	0	-2.11954	2.07684	4.40193
Contig8600	#N/A	1466935	1465267	XM_003454562.2	PREDICTED Oreochromis niloticus aminoacylase-1A-like (LOC100694810), mRNA	0	-5.33097	2.16732	11.5539
Contig8602	#N/A	1311830	1312970	XM_005459048.1	PREDICTED Oreochromis niloticus arginine-glutamic acid dipeptide repeats protein-like (LOC100700408), transcript variant X1, mRNA	0	-2.07845	6.27289	13.0379
Contig8618	#N/A	480732	481787	XM_003454541.2	PREDICTED Oreochromis niloticus mitochondrial translocator assembly and maintenance protein 41 homolog (LOC100712413), mRNA	0	-2.93078	3.02253	8.85837
Contig8639	LG1	16471346	16471763	XM_003454494.2	PREDICTED Oreochromis niloticus GC-rich sequence DNA-binding factor 2-like (LOC100700589), mRNA	0	-2.11887	1.17554	2.49082
Contig8650	LG1	16091370	16091896	XM_005458937.1	PREDICTED Oreochromis niloticus programmed cell death protein 2-like (LOC100696559), transcript variant X1, mRNA	2.79e-25	-2.8807	1.50573	4.33756
Contig8651	LG1	16055943	16054177	XM_003454478.2	PREDICTED Oreochromis niloticus protein phosphatase 1G-like (LOC100696032), mRNA	0	-2.09978	1.17694	2.4713
Contig867	LG20	8745675	8744957	XM_003438919.2	PREDICTED Oreochromis niloticus pancreatic progenitor cell differentiation and proliferation factor A-like (LOC100691326), mRNA	0	3.12638	363.313	116.209
Contig8690	LG5	32345569	32344274	XM_005458843.1	PREDICTED Oreochromis niloticus ETS-related transcription factor Elf-2-like (LOC100711332), transcript variant X1, mRNA	0	-2.20761	2.62579	5.79673
Contig8694	LG5	32021305	32019486	XM_003454305.2	PREDICTED Oreochromis niloticus suppressor of tumorigenicity 7 protein-like (LOC100693996), mRNA	0	-2.9459	1.32267	3.89646
Contig870	#N/A	442505	443180	XM_003453360.2	PREDICTED Oreochromis niloticus peroxiredoxin-1-like (LOC100703194), mRNA	0	-2.23246	2.42152	5.40595
Contig8713	LG20	16923716	16922802	XM_005458793.1	PREDICTED Oreochromis niloticus mitochondrial carrier homolog 1-like (LOC100706582), transcript variant X1, mRNA	0	-3.18402	1.86671	5.94364
Contig8714	LG20	16923716	16922802	XM_005458793.1	PREDICTED Oreochromis niloticus mitochondrial carrier homolog 1-like (LOC100706582), transcript variant X1, mRNA	0	-4.31968	1.04942	4.53316
Contig8762	LG6	4300962	4302433	XM_003454130.2	PREDICTED Oreochromis niloticus hexokinase type I (hki), mRNA	0	2.59278	12.3661	4.76944
Contig8766	LG6	4186207	4186491	XM_003454127.2	PREDICTED Oreochromis niloticus 39S ribosomal protein L4, mitochondrial-like (LOC100712222), mRNA	0	-2.21373	11.449	25.345
Contig8769	LG6	4027208	4024114	XM_003454124.2	PREDICTED Oreochromis niloticus aminopeptidase puromycin sensitive (npepps), transcript variant X1, mRNA	0	-5.98554	2.89374	17.3206
Contig8797	LG6	27153771	27152328	XM_003453758.2	PREDICTED Oreochromis niloticus ATPase asna1-like (LOC100702925), transcript variant X1, mRNA	0	-2.82743	7.72201	21.8334
Contig8835	LG6	25824239	25823708	XM_003453778.2	PREDICTED Oreochromis niloticus stromal membrane-associated protein 1-like (LOC100708553), mRNA	0	-2.201	2.33187	5.13244
Contig8862	#N/A	1440097	1441174	XM_003453733.2	PREDICTED Oreochromis niloticus smoothelin-like protein 2-like (LOC100696125), transcript variant X1, mRNA	0	2.73393	65.8732	24.0947
Contig8864	#N/A	1361012	1360173	XM_003453732.2	PREDICTED Oreochromis niloticus ubiquitin carboxyl-terminal hydrolase 2-like (LOC100695864), transcript variant X1, mRNA	0	-2.065	4.40984	9.10633
Contig8876	#N/A	167033	170151	XM_003453723.2	PREDICTED Oreochromis niloticus 3-methyl-2-oxobutanoate dehydrogenase [lipoamide] kinase-like (LOC100693463), mRNA	0	-5.60129	7.54412	42.2568
Contig8887	LG5	29581723	29584592	XM_005458432.1	PREDICTED Oreochromis niloticus polyhomeotic-like protein 2-like (LOC100709540), mRNA	0	2.55088	2.98999	1.17214
Contig889	LG12	32648624	32648218	XM_003444483.2	PREDICTED Oreochromis niloticus cathepsin L1-like (LOC100703974), mRNA	0	-11.1488	19.0808	212.728
Contig891	LG4	11092602	11088495	XM_005468573.1	PREDICTED Oreochromis niloticus serine/threonine-protein kinase BRSK1-like (LOC100698138), mRNA	0	2.26607	3.97421	1.75379
Contig892	LG12	27477880	27478828	XM_003454169.2	PREDICTED Oreochromis niloticus phosphatidylethanolamine-binding protein 1-like (LOC100701308), mRNA	0	2.10643	17.6632	8.38537
Contig8943	LG7	35773047	35773760	XM_003453595.2	PREDICTED Oreochromis niloticus glycerol-3-phosphate acyltransferase 3-like (LOC100703291), mRNA	0	-2.81178	4.33884	12.1999
Contig8980	LG10	13237796	13241239	XM_003453464.2	PREDICTED Oreochromis niloticus brain mitochondrial carrier protein 1-like (LOC100690593), mRNA	0	2.90133	3.21995	1.10982
Contig9002	LG8-24	27921121	27922411	XM_005458175.1	PREDICTED Oreochromis niloticus collagen alpha-1(I) chain-like (LOC100694532), transcript variant X2, mRNA	0	4.24885	106.654	25.1019
Contig9019	#N/A	1900525	1901274	XM_005458131.1	PREDICTED Oreochromis niloticus suppressor of G2 allele of SKP1 homolog (LOC100705255), transcript variant X2, mRNA	0	-2.37785	11.9059	28.3104
Contig9054	#N/A	681645	682203	XM_003453318.2	PREDICTED Oreochromis niloticus phosphoglucomutase-1-like (LOC100690054), transcript variant X1, mRNA	0	-3.34518	1.27931	4.27953
Contig9060	#N/A	664051	662584	XM_005458059.1	PREDICTED Oreochromis niloticus KN motif and ankyrin repeat domain-containing protein 4-like (LOC102079795), mRNA	0	-2.29326	1.25346	2.87452
Contig907	LG20	21923055	21921627	XM_005454102.1	PREDICTED Oreochromis niloticus succinate dehydrogenase [ubiquinone] iron-sulfur subunit, mitochondrial-like (LOC100705239), mRNA	0	-3.17376	2.26362	7.18418
Contig9071	#N/A	42264	41386	XM_005458031.1	PREDICTED Oreochromis niloticus parafibromin-like (LOC100706579), partial mRNA	0	-2.79931	3.31307	9.27432
Contig9086	#N/A	41781	40504	XM_005457987.1	PREDICTED Oreochromis niloticus serine/threonine-protein kinase 11-interacting protein-like (LOC100700762), transcript variant X2, mRNA	0	-6.32995	1.09417	6.92602
Contig9108	LG18	170048	170253	XM_003453171.2	PREDICTED Oreochromis niloticus protein odr-4 homolog (LOC100695057), transcript variant X1, mRNA	0	-4.14651	2.33929	9.69988
Contig913	LG9	18077950	18077048	XM_003439296.2	PREDICTED Oreochromis niloticus small muscular protein-like (LOC100703504), transcript variant 2, mRNA	0	4.73712	30.1291	6.36022
Contig9132	LG15	10511666	10512500	XM_003452967.2	PREDICTED Oreochromis niloticus ubiquitin-conjugating enzyme E2 L3-like (LOC100708998), transcript variant X1, mRNA	0	-3.08912	7.45185	23.0197
Contig9146	LG16-21	14013359	14011705	XM_003452938.2	PREDICTED Oreochromis niloticus Golgi pH regulator-like (LOC100701210), transcript variant X1, mRNA	0	-3.97892	1.52851	6.08182
Contig9165	LG16-21	12934804	12936834	XM_005457833.1	PREDICTED Oreochromis niloticus transmembrane protein 182-like (LOC100694088), mRNA	0	2.0456	16.0538	7.84796
Contig9176	LG16-21	12564459	12563102	XM_005457814.1	PREDICTED Oreochromis niloticus DCN1-like protein 1-like (LOC100692472), transcript variant X2, mRNA	0	-2.1545	19.0994	41.1495
Contig9177	LG16-21	12552474	12555512	XM_003452926.2	PREDICTED Oreochromis niloticus lysosome-associated membrane glycoprotein 1-like (LOC100697973), mRNA	0	-5.73918	9.87443	56.6711
Contig9185	LG16-21	12434041	12433545	XM_003452887.2	PREDICTED Oreochromis niloticus 39S ribosomal protein L30, mitochondrial-like (LOC100710267), mRNA	0	-2.08862	9.90985	20.698
Contig9204	LG4	1328241	1325805	XM_005457745.1	PREDICTED Oreochromis niloticus trinucleotide repeat-containing gene 6C protein-like (LOC100701757), transcript variant X1, mRNA	0	2.36392	4.67704	1.97851
Contig921	LG17	12085882	12084999	XM_003448749.2	PREDICTED Oreochromis niloticus cAMP-responsive element-binding protein-like 2-like (LOC100708441), mRNA	0	-2.38708	8.93602	21.331
Contig9224	LG4	370050	369461	XM_003452802.2	PREDICTED Oreochromis niloticus beta-galactoside-binding lectin-like (LOC100709730), transcript variant X1, mRNA	0	9.318	32.8193	3.52214
Contig9225	LG4	347483	348839	XM_003452834.2	PREDICTED Oreochromis niloticus small G protein signaling modulator 3-like (LOC100695323), mRNA	0	-2.52271	1.32475	3.34196
Contig9253	LG6	2419110	2416615	XM_005457614.1	PREDICTED Oreochromis niloticus F-box only protein 8-like (LOC100698965), transcript variant X2, mRNA	0	-2.02055	3.4052	6.88038
Contig9263	#N/A	1643274	1640863	XM_003452726.2	PREDICTED Oreochromis niloticus serine/threonine-protein kinase SBK1-like (LOC100711058), mRNA	0	3.56252	15.227	4.27423
Contig928	#N/A	2500514	2501038	XM_003449017.2	PREDICTED Oreochromis niloticus small integral membrane protein 7-like (LOC100692358), mRNA	0	-6.14695	1.72617	10.6106
Contig9288	LG12	12427445	12427889	XM_005457488.1	PREDICTED Oreochromis niloticus tetratricopeptide repeat domain 37 (ttc37), transcript variant X1, mRNA	0	-2.43341	1.92991	4.69627
Contig9300	LG12	12030321	12032399	XM_003452651.2	PREDICTED Oreochromis niloticus Krueppel-like factor 9-like (LOC100708729), mRNA	0	-14.6296	3.6506	53.4069
Contig9319	LG12	11394061	11393698	XM_005457439.1	PREDICTED Oreochromis niloticus NFU1 iron-sulfur cluster scaffold homolog, mitochondrial-like (LOC100703913), mRNA	0	-3.48848	3.4082	11.8894
Contig9334	LG5	6416637	6414762	XM_005457404.1	PREDICTED Oreochromis niloticus liprin-alpha-1-like (LOC100691932), mRNA	0	-2.28087	1.26121	2.87665
Contig935	LG5	18025499	18026007	XM_003441462.2	PREDICTED Oreochromis niloticus musculoskeletal embryonic nuclear protein 1-like (LOC100698298), mRNA	0	3.02582	3.6486	1.20582
Contig9382	LG22	9395355	9398234	XM_005457281.1	PREDICTED Oreochromis niloticus A kinase (PRKA) anchor protein (yotiao) 9 (akap9), mRNA	0	-2.33133	1.73047	4.03431
Contig9389	LG22	9313388	9313760	XM_003452459.2	PREDICTED Oreochromis niloticus 39S ribosomal protein L9, mitochondrial-like (LOC100700760), mRNA	0	-2.09029	3.92977	8.21434
Contig9397	LG22	9097373	9095068	XM_005457258.1	PREDICTED Oreochromis niloticus histone-lysine N-methyltransferase 2B-like (LOC100689867), mRNA	0	-3.29938	1.08707	3.58666
Contig9402	LG22	8980936	8982121	XM_005457247.1	PREDICTED Oreochromis niloticus HCLS1-associated protein X-1-like (LOC100711405), transcript variant X1, mRNA	0	-3.23994	3.18986	10.3349
Contig9407	LG22	8867850	8871529	XM_003452490.2	PREDICTED Oreochromis niloticus neurofilament heavy polypeptide-like (LOC100709534), transcript variant X1, mRNA	0	2.38461	3.02734	1.26953
Contig9414	LG22	8632486	8634028	XM_005457229.1	PREDICTED Oreochromis niloticus dolichol-phosphate mannosyltransferase subunit 3-like (LOC100708456), mRNA	0	-2.14616	1.93088	4.14398
Contig9422	LG22	8409233	8408654	XM_003452439.2	PREDICTED Oreochromis niloticus 28S ribosomal protein S21, mitochondrial-like (LOC100695239), mRNA	0	-2.31025	8.04624	18.5888
Contig9455	LG17	2355566	2356658	XM_003452335.2	PREDICTED Oreochromis niloticus protein CYR61-like (LOC100711949), mRNA	0	2.03439	10.1238	4.9763
Contig946	#N/A	478199	478727	XM_003453314.2	PREDICTED Oreochromis niloticus non-specific lipid-transfer protein-like (LOC100711328), transcript variant X1, mRNA	0	-2.86868	1.32291	3.795
Contig948	LG5	4522371	4522661	XM_003452586.2	PREDICTED Oreochromis niloticus 26S proteasome non-ATPase regulatory subunit 13-like (LOC100690318), mRNA	0	-6.28901	11.2073	70.4829
Contig9480	LG13	9909872	9908973	XM_005457057.1	PREDICTED Oreochromis niloticus peroxisomal membrane protein PEX13-like (LOC100703640), mRNA	0	-3.83127	2.70806	10.3753
Contig950	LG12	27772965	27774173	XM_003454160.2	PREDICTED Oreochromis niloticus heat shock protein beta-8-like (LOC100698886), mRNA	0	2.85696	55.0266	19.2606
Contig9510	LG6	13967086	13963724	XM_005457004.1	PREDICTED Oreochromis niloticus E3 ubiquitin-protein ligase Topors-like (LOC102082542), mRNA	0	-3.43184	2.27706	7.8145
Contig9518	LG6	13395968	13394949	XM_003452227.2	PREDICTED Oreochromis niloticus 3'-phosphoadenosine 5'-phosphosulfate synthase 1 (papss1), mRNA	0	-2.09195	1.2139	2.53942
Contig956	LG7	8699786	8701626	XM_003439478.2	PREDICTED Oreochromis niloticus claudin-4-like (LOC100707064), mRNA	0	2.36606	6.67815	2.82248
Contig957	LG12	20922378	20923176	XM_003446083.2	PREDICTED Oreochromis niloticus growth arrest and DNA damage-inducible protein GADD45 gamma-like (LOC100707083), mRNA	0	-6.67357	24.1072	160.881
Contig9572	LG6	18319516	18316004	XM_005456869.1	PREDICTED Oreochromis niloticus sister chromatid cohesion protein PDS5 homolog A-like (LOC100692908), transcript variant X2, mRNA	0	-2.83739	1.75029	4.96624
Contig9584	LG6	17882445	17886857	XM_005456925.1	PREDICTED Oreochromis niloticus thrombospondin type-1 domain-containing protein 4-like (LOC100712566), mRNA	0	-7.99559	1.06729	8.5336
Contig9604	LG6	16605730	16604875	XM_003452146.2	PREDICTED Oreochromis niloticus proteasome-associated protein ECM29 homolog (LOC100706947), transcript variant X1, mRNA	0	-4.86368	3.0846	15.0025
Contig9605	LG6	16634793	16636832	XM_005456806.1	PREDICTED Oreochromis niloticus lysine-specific demethylase 4C-like (LOC100707211), transcript variant X1, mRNA	0	-2.98773	1.6112	4.81384
Contig964	LG2	465053	464161	XM_003447608.2	PREDICTED Oreochromis niloticus SPARC-like (LOC100691543), transcript variant 1, mRNA	0	2.11356	208.895	98.8357
Contig9643	LG11	685768	685305	XM_005456725.1	PREDICTED Oreochromis niloticus G patch domain-containing protein 3-like (LOC100696739), mRNA	0	-2.36301	2.31437	5.46888
Contig9652	LG11	453178	454975	XM_003452074.2	PREDICTED Oreochromis niloticus serine incorporator 1-like (LOC100710164), transcript variant X1, mRNA	0	-2.23881	6.85202	15.3404
Contig9680	LG17	18546421	18548276	XM_005456657.1	PREDICTED Oreochromis niloticus semaphorin-3C-like (LOC100697969), transcript variant X3, mRNA	0	2.51144	4.33447	1.72589
Contig9692	LG17	17220859	17218414	XM_005456623.1	PREDICTED Oreochromis niloticus liprin-beta-1-like (LOC100695320), mRNA	0	-2.08249	4.86824	10.138
Contig9696	LG13	21373719	21376575	XM_003451962.2	PREDICTED Oreochromis niloticus zinc finger protein 503-like (LOC100702920), mRNA	0	2.05917	5.36924	2.60748
Contig9703	LG13	20900822	20907366	XM_003451959.2	PREDICTED Oreochromis niloticus zinc finger CCHC domain-containing protein 24-like (LOC100702117), mRNA	0	-2.67197	2.30748	6.16554
Contig9707	LG13	20736498	20734424	XM_003451954.2	PREDICTED Oreochromis niloticus eukaryotic translation initiation factor 4E-binding protein 2-like (LOC100700929), transcript variant 1, mRNA	0	-4.60378	3.11896	14.359
Contig9709	LG13	20650505	20651110	XM_003451947.2	PREDICTED Oreochromis niloticus dnaJ homolog subfamily B member 12-like (LOC100699145), transcript variant X1, mRNA	0	-3.23272	3.17868	10.2758
Contig9737	LG13	19833323	19834518	XM_003451930.2	PREDICTED Oreochromis niloticus eukaryotic translation initiation factor 4E-like (LOC100694172), mRNA	0	2.37468	3.19986	1.34749
Contig9749	LG13	19605095	19606621	XM_005456506.1	PREDICTED Oreochromis niloticus arginine vasopressin-induced protein 1-like (LOC102080000), transcript variant X2, mRNA	0	2.0778	10.2834	4.94918
Contig9768	LG16-21	23355976	23356802	XM_005456484.1	PREDICTED Oreochromis niloticus collagen alpha-3(VI) chain-like (LOC100709531), partial mRNA	0	2.63432	30.7401	11.6691
Contig978	LG4	13337772	13336366	XM_003446393.2	PREDICTED Oreochromis niloticus uncharacterized LOC100701366 (LOC100701366), transcript variant X1, mRNA	1.35e-35	-2.30694	2.27536	5.24911
Contig9791	LG5	35104996	35104107	XM_005456430.1	PREDICTED Oreochromis niloticus protein SEC13 homolog (LOC100702828), mRNA	0	-2.20943	3.81281	8.42413
Contig9798	LG5	34709709	34710532	XM_003451846.2	PREDICTED Oreochromis niloticus proteasome inhibitor PI31 subunit-like (LOC100693714), mRNA	0	-4.33903	9.82129	42.6149
Contig980	#N/A	240954	241214	XM_003459485.2	PREDICTED Oreochromis niloticus neuroguidin-like (LOC100705022), mRNA	0	-2.96295	4.32732	12.8217
Contig9805	LG5	34302938	34303441	XM_003451862.2	PREDICTED Oreochromis niloticus UPF0160 protein MYG1, mitochondrial-like (LOC100698240), mRNA	0	-2.05097	2.27423	4.66436
Contig9819	LG5	33490756	33491637	XM_003451821.2	PREDICTED Oreochromis niloticus uncharacterized LOC100709895 (LOC100709895), mRNA	0	-2.0651	10.1418	20.9438
Contig9835	#N/A	681355	682743	XM_005456338.1	PREDICTED Oreochromis niloticus E3 ubiquitin-protein ligase synoviolin-like (LOC100700215), mRNA	0	-2.33832	3.23791	7.57126
Contig9842	#N/A	382446	383170	XM_003451805.2	PREDICTED Oreochromis niloticus protein farnesyltransferase/geranylgeranyltransferase type-1 subunit alpha-like (LOC100705878), transcript variant X1, mRNA	0	-2.57167	2.52202	6.48581
Contig9843	#N/A	356263	355676	XM_003451804.2	PREDICTED Oreochromis niloticus cathepsin F-like (LOC100705613), mRNA	0	-3.27794	2.58166	8.46251
Contig9847	#N/A	181082	182342	XM_003451766.2	PREDICTED Oreochromis niloticus ubiquitin-conjugating enzyme E2 D2-like (LOC100695155), transcript variant X1, mRNA	0	-2.14043	7.37601	15.7878
Contig9863	LG7	17008494	17007842	XM_003451496.2	PREDICTED Oreochromis niloticus dnaJ homolog subfamily C member 21-like (LOC100690046), mRNA	0	-2.02997	2.18541	4.43633
Contig9883	LG7	16297116	16296522	XM_005456238.1	PREDICTED Oreochromis niloticus nuclear pore complex protein Nup54-like (LOC100699044), transcript variant X2, mRNA	0	-2.01504	1.05623	2.12835
Contig9901	LG7	15380575	15381711	XM_003451459.2	PREDICTED Oreochromis niloticus 26S proteasome non-ATPase regulatory subunit 5-like (LOC100703284), mRNA	0	-4.71963	1.28276	6.05417
Contig9903	LG7	15231992	15230476	XM_005456193.1	PREDICTED Oreochromis niloticus myomegalin-like (LOC100693979), transcript variant X1, mRNA	0	-4.7684	2.38512	11.3732
Contig9918	#N/A	2345521	2344051	XM_003451426.2	PREDICTED Oreochromis niloticus protein SMG8-like (LOC100694355), mRNA	0	-2.11893	1.36083	2.88349
Contig9924	#N/A	2150000	2147741	XM_005456152.1	PREDICTED Oreochromis niloticus ras-related protein Rab-24-like (LOC100693007), transcript variant X2, mRNA	0	-5.27628	1.86209	9.82491
Contig9953	LG11	31223655	31226187	XM_003451265.2	PREDICTED Oreochromis niloticus lamin-A-like (LOC100696816), mRNA	0	5.74603	6.0221	1.04804
Contig9956	LG11	30910947	30912834	XM_003451259.2	PREDICTED Oreochromis niloticus SH3 domain-binding protein 5-like (LOC100695234), mRNA	0	-2.44855	2.76686	6.7748
Contig997	LG4	7730890	7732132	XM_005468443.1	PREDICTED Oreochromis niloticus WW domain-binding protein 2-like (LOC100691713), mRNA	0	-3.29792	12.185	40.1852
Contig9970	LG11	30379161	30378715	XM_003451280.2	PREDICTED Oreochromis niloticus proteasome (prosome, macropain) 26S subunit, ATPase, 4 (psmc4), mRNA	0	-6.81334	10.4813	71.4125
Contig9978	LG11	29693382	29692155	XM_003451234.2	PREDICTED Oreochromis niloticus uncharacterized LOC100711401 (LOC100711401), mRNA	0	2.05385	7.08851	3.45133
Contig9998	LG19	24904248	24905061	XM_005455953.1	PREDICTED Oreochromis niloticus striatin-3-like (LOC100697890), transcript variant X2, mRNA	0	-2.18249	2.00991	4.38659
gi|348545946|ref|XM_003460392.1|	#N/A	4	653	XM_003460392.1	PREDICTED Oreochromis niloticus tubulin alpha-1C chain-like (LOC100701978), partial mRNA	0	-2.09561	20.4302	42.8139
gi|525343603|ref|NM_001279683.1|	LG6	19450812	19451244	NM_001279683.1	Oreochromis niloticus myoglobin (Mb), mRNA	0	3.50405	54.3082	15.4987
gi|525343643|ref|NM_001279686.1|	#N/A	1132217	1131407	NM_001279686.1	Oreochromis niloticus serine/threonine-protein phosphatase 2A catalytic subunit alpha isoform-like (LOC100697538), mRNA	0	-5.54974	3.03956	16.8688
gi|525343820|ref|NM_001279700.1|	LG22	25069616	25069919	NM_001279700.1	Oreochromis niloticus progranulin (granulin), mRNA	0	6.3326	8.64615	1.36534
gi|525343872|ref|NM_001279704.1|	LG6	17793232	17792997	NM_001279704.1	Oreochromis niloticus interleukin-8 (il-8), mRNA	0	-7.30246	3.72175	27.178
gi|525343958|ref|NM_001279455.1|	LG7	31301361	31300406	NM_001279455.1	Oreochromis niloticus growth hormone receptor II (ghr2), mRNA	0	-10.6791	3.88874	41.5284
gi|525344062|ref|NM_001279720.1|	LG7	3286177	3285453	NM_001279720.1	Oreochromis niloticus myogenic factor MyoD1 (myod1), mRNA	0	6.85361	60.6273	8.84604
gi|525345082|ref|NM_001279552.1|	LG11	13629342	13628863	NM_001279552.1	Oreochromis niloticus glyceraldehyde 3-phosphate dehydrogenase, testis-specific-like (LOC100691260), mRNA	0	-2.38802	12.6374	30.1784
gi|525345175|ref|NM_001279562.1|	#N/A	5147	4772	NM_001279562.1	Oreochromis niloticus MHC class II beta chain (LOC100628564), mRNA	0	4.08844	6.42196	1.57076
gi|529367282|ref|NM_001281851.1|	LG8-24	24420577	24419898	NM_001281851.1	Oreochromis niloticus Golgi apparatus membrane protein TVP23 homolog B (tvp23b), mRNA	0	-2.2615	2.13079	4.81877
gi|542169456|ref|XM_003445731.2|	LG1	5251923	5251743	XM_003445731.2	PREDICTED Oreochromis niloticus proteasome (prosome, macropain) 26S subunit, non-ATPase, 14 (psmd14), mRNA	0	-9.91127	11.9023	117.967
gi|542170213|ref|XM_003442394.2|	LG1	9410748	9409485	XM_003442394.2	PREDICTED Oreochromis niloticus eukaryotic translation initiation factor 3 subunit J-A-like (LOC100699276), mRNA	0	-2.02344	15.7359	31.8407
gi|542170466|ref|XM_003442289.2|	LG1	10857109	10855942	XM_003442289.2	PREDICTED Oreochromis niloticus transmembrane protein 9B-like (LOC100693147), mRNA	0	-3.16769	1.69732	5.37656
gi|542170581|ref|XM_005467017.1|	LG1	11483249	11482360	XM_005467017.1	PREDICTED Oreochromis niloticus protein-methionine sulfoxide oxidase MICAL2-like (LOC100692605), transcript variant X4, mRNA	0	-2.7658	1.54689	4.27839
gi|542170618|ref|XM_005467024.1|	LG1	11569210	11567602	XM_005467024.1	PREDICTED Oreochromis niloticus ubiquitin specific peptidase 47 (usp47), transcript variant X2, mRNA	0	-4.25047	1.42145	6.04182
gi|542170630|ref|XM_003442368.2|	LG1	11569210	11567602	XM_003442368.2	PREDICTED Oreochromis niloticus ubiquitin specific peptidase 47 (usp47), transcript variant X1, mRNA	0	-4.07866	1.12215	4.57689
gi|542170763|ref|XM_003442361.2|	LG1	12367908	12364884	XM_003442361.2	PREDICTED Oreochromis niloticus ubiquitin carboxyl-terminal hydrolase 10-like (LOC100690182), transcript variant X1, mRNA	0	-6.63584	1.94913	12.9341
gi|542170951|ref|XM_005467081.1|	LG1	13105429	13106722	XM_005467081.1	PREDICTED Oreochromis niloticus cell cycle progression protein 1-like (LOC100708513), transcript variant X4, mRNA	0	-19.1616	1.0479	20.0793
gi|542171504|ref|XM_003442305.2|	LG1	15687854	15687137	XM_003442305.2	PREDICTED Oreochromis niloticus vacuolar protein sorting-associated protein 26A-like (LOC100697236), mRNA	0	-3.80175	1.37256	5.21813
gi|542172052|ref|XM_003443397.2|	LG2	7929119	7929559	XM_003443397.2	PREDICTED Oreochromis niloticus H/ACA ribonucleoprotein complex subunit 1-like (LOC100705748), mRNA	0	-2.05178	1.0812	2.21839
gi|542172515|ref|XM_003445184.2|	LG2	10264581	10265273	XM_003445184.2	PREDICTED Oreochromis niloticus glutathione reductase, mitochondrial-like (LOC100711921), transcript variant X1, mRNA	0	-2.91058	1.3695	3.98604
gi|542172587|ref|XM_003445187.2|	LG2	10475567	10477346	XM_003445187.2	PREDICTED Oreochromis niloticus SET and MYND domain-containing protein 5-like (LOC100689748), transcript variant 1, mRNA	0	-2.18062	1.59779	3.48416
gi|542172812|ref|XM_005467403.1|	LG2	12280354	12277998	XM_005467403.1	PREDICTED Oreochromis niloticus transmembrane protein 255A-like (LOC100690192), transcript variant X2, mRNA	0	-3.11848	1.26828	3.9551
gi|542172843|ref|XM_005467409.1|	LG2	12310371	12309164	XM_005467409.1	PREDICTED Oreochromis niloticus lysosome-associated membrane glycoprotein 2-like (LOC100690461), transcript variant X2, mRNA	0	-3.23705	1.34424	4.35137
gi|542173232|ref|XM_003445230.2|	LG2	13872701	13873191	XM_003445230.2	PREDICTED Oreochromis niloticus ADP/ATP translocase 2-like (LOC100700733), mRNA	0	-3.00064	19.042	57.1382
gi|542173368|ref|XM_003444744.2|	LG2	14138974	14137853	XM_003444744.2	PREDICTED Oreochromis niloticus sestrin-3-like (LOC100706543), transcript variant X1, mRNA	0	-2.04202	16.0613	32.7976
gi|542173911|ref|XM_003444580.2|	LG2	16158053	16157665	XM_003444580.2	PREDICTED Oreochromis niloticus GTP-binding nuclear protein Ran-like (LOC100707444), transcript variant X1, mRNA	0	-2.27032	27.9857	63.5365
gi|542174243|ref|XM_005467654.1|	LG2	17651294	17650323	XM_005467654.1	PREDICTED Oreochromis niloticus F-box/WD repeat-containing protein 11-like (LOC100703880), transcript variant X2, mRNA	0	-2.88321	1.34267	3.87119
gi|542174455|ref|XM_003444701.2|	LG2	18236890	18237181	XM_003444701.2	PREDICTED Oreochromis niloticus fructose-bisphosphate aldolase B-like (LOC100694503), mRNA	0	2.9049	5.46859	1.88254
gi|542175458|ref|XM_003445892.2|	LG2	21164412	21161404	XM_003445892.2	PREDICTED Oreochromis niloticus rho-related GTP-binding protein RhoG-like (LOC100698667), mRNA	0	-2.42588	1.06309	2.57894
gi|542175688|ref|XM_003445867.2|	LG2	21921768	21922148	XM_003445867.2	PREDICTED Oreochromis niloticus probable ATP-dependent RNA helicase DDX41-like (LOC100692436), mRNA	0	-2.08549	3.47582	7.24879
gi|542175807|ref|XM_003445928.2|	LG2	22473095	22474785	XM_003445928.2	PREDICTED Oreochromis niloticus TNFAIP3-interacting protein 1-like (LOC100708893), transcript variant X1, mRNA	0	-5.91276	1.27159	7.51861
gi|542175881|ref|XM_003445851.2|	LG2	23024475	23023213	XM_003445851.2	PREDICTED Oreochromis niloticus FAS-associated factor 2-like (LOC100710930), transcript variant X1, mRNA	0	-3.05422	3.52913	10.7787
gi|542176419|ref|XM_005468047.1|	LG3	5519236	5517180	XM_005468047.1	PREDICTED Oreochromis niloticus polyadenylate-binding protein-interacting protein 2B-like (LOC100698161), transcript variant X2, mRNA	0	-2.78569	6.66364	18.5629
gi|542176635|ref|XM_003452413.2|	LG3	6524200	6523514	XM_003452413.2	PREDICTED Oreochromis niloticus DNA damage-inducible transcript 4-like protein-like (LOC100711057), mRNA	0	-3.79224	3.64641	13.828
gi|542177439|ref|XM_005468254.1|	LG3	10815889	10814967	XM_005468254.1	PREDICTED Oreochromis niloticus tetratricopeptide repeat protein 31-like (LOC100690038), transcript variant X2, mRNA	0	-2.55	1.64066	4.18367
gi|542177543|ref|XM_003454000.2|	LG4	2911258	2912156	XM_003454000.2	PREDICTED Oreochromis niloticus ATP synthase mitochondrial F1 complex assembly factor 1-like (LOC100701489), transcript variant 1, mRNA	0	-2.22042	5.14595	11.4262
gi|542178029|ref|XM_005468349.1|	LG4	6334246	6333824	XM_005468349.1	PREDICTED Oreochromis niloticus adenylosuccinate lyase-like (LOC100700633), transcript variant X2, mRNA	2.53e-35	2.12878	2.83351	1.33105
gi|542178113|ref|XM_005468361.1|	LG4	6559253	6559548	XM_005468361.1	PREDICTED Oreochromis niloticus WD repeat domain phosphoinositide-interacting protein 2-like (LOC100699282), transcript variant X3, mRNA	0	-4.25381	1.71098	7.27817
gi|542178147|ref|XM_005468367.1|	LG4	6800455	6799812	XM_005468367.1	PREDICTED Oreochromis niloticus cleavage and polyadenylation specificity factor subunit 4-like (LOC100698039), transcript variant X2, mRNA	5.44e-25	-2.17467	1.01237	2.20156
gi|542178227|ref|XM_005468379.1|	LG4	6950815	6950010	XM_005468379.1	PREDICTED Oreochromis niloticus hsc70-interacting protein-like (LOC100696438), transcript variant X1, mRNA	0	-2.00097	2.8053	5.61332
gi|542178231|ref|XM_005468380.1|	LG4	6950815	6950010	XM_005468380.1	PREDICTED Oreochromis niloticus hsc70-interacting protein-like (LOC100696438), transcript variant X2, mRNA	0	-2.42177	2.52611	6.11767
gi|542178447|ref|XM_003443111.2|	LG4	7456641	7458099	XM_003443111.2	PREDICTED Oreochromis niloticus casein kinase I isoform epsilon-like (LOC100694404), mRNA	0	-2.19563	2.23018	4.89666
gi|542179291|ref|XM_003446473.2|	LG4	10126486	10123339	XM_003446473.2	PREDICTED Oreochromis niloticus UV excision repair protein RAD23 homolog A-like (LOC100701641), mRNA	0	-4.08775	9.36623	38.2868
gi|542179414|ref|XM_005468571.1|	LG4	10719861	10719603	XM_005468571.1	PREDICTED Oreochromis niloticus PIH1 domain-containing protein 1-like (LOC100705326), transcript variant X3, mRNA	1.97e-35	-2.13668	1.45206	3.10258
gi|542179662|ref|XM_005468606.1|	LG4	13337771	13336815	XM_005468606.1	PREDICTED Oreochromis niloticus uncharacterized LOC100701366 (LOC100701366), transcript variant X2, mRNA	1.47e-30	-2.34783	2.43089	5.70732
gi|542179990|ref|XM_003442114.2|	LG4	15985104	15984127	XM_003442114.2	PREDICTED Oreochromis niloticus ketosamine-3-kinase-like (LOC100691075), mRNA	0	-2.43937	1.79858	4.3874
gi|542180013|ref|XM_003442111.2|	LG4	16036530	16037932	XM_003442111.2	PREDICTED Oreochromis niloticus hepatocyte growth factor-regulated tyrosine kinase substrate-like (LOC100690004), transcript variant X1, mRNA	0	-3.04592	1.30736	3.98211
gi|542180023|ref|XM_005468666.1|	LG4	16053454	16053933	XM_005468666.1	PREDICTED Oreochromis niloticus mitochondrial dicarboxylate carrier-like (LOC100701265), transcript variant X2, mRNA	0	-2.16386	2.53829	5.49252
gi|542180027|ref|XM_005468667.1|	LG4	16053454	16053933	XM_005468667.1	PREDICTED Oreochromis niloticus mitochondrial dicarboxylate carrier-like (LOC100701265), transcript variant X3, mRNA	0	-2.06554	2.49055	5.14434
gi|542180692|ref|XM_003442192.2|	LG4	17917113	17918751	XM_003442192.2	PREDICTED Oreochromis niloticus cell death-inducing p53-target protein 1-like (LOC100712532), mRNA	0	-3.0499	2.93544	8.9528
gi|542180800|ref|XM_005468798.1|	LG4	18556093	18556574	XM_005468798.1	PREDICTED Oreochromis niloticus ubiquitin domain-containing protein UBFD1-like (LOC100698735), transcript variant X2, mRNA	0	-6.45323	2.06889	13.351
gi|542180952|ref|XM_003442049.2|	LG4	19260838	19262978	XM_003442049.2	PREDICTED Oreochromis niloticus ADP-ribosylation factor 1-like (LOC100696072), mRNA	0	-4.22265	2.12411	8.96937
gi|542180965|ref|XM_003442048.2|	LG4	19404361	19406110	XM_003442048.2	PREDICTED Oreochromis niloticus max-like protein X-like (LOC100695814), mRNA	0	-2.60448	2.03719	5.30583
gi|542181388|ref|XM_005468891.1|	LG4	20914365	20916482	XM_005468891.1	PREDICTED Oreochromis niloticus voltage-dependent L-type calcium channel subunit beta-1-like (LOC100708961), transcript variant X7, mRNA	0	3.06841	3.67105	1.1964
gi|542181838|ref|XM_005468974.1|	LG4	22419988	22424620	XM_005468974.1	PREDICTED Oreochromis niloticus TBC1 domain family member 10B-like (LOC100694044), mRNA	0	2.58958	175.493	67.7689
gi|542182624|ref|XM_003442472.2|	LG4	25964194	25963184	XM_003442472.2	PREDICTED Oreochromis niloticus E3 ubiquitin-protein ligase RNF25-like (LOC100698929), mRNA	0	-3.19082	1.13019	3.60623
gi|542182633|ref|XM_005469099.1|	LG4	26001843	25999602	XM_005469099.1	PREDICTED Oreochromis niloticus serine/arginine repetitive matrix protein 2-like (LOC100698395), mRNA	0	-2.34375	6.93385	16.2512
gi|542182663|ref|XM_003442569.2|	LG4	26477874	26476736	XM_003442569.2	PREDICTED Oreochromis niloticus eukaryotic translation initiation factor 1b-like (LOC100702522), mRNA	0	-2.91068	225.041	655.022
gi|542182916|ref|XM_003442556.2|	LG4	27120855	27118237	XM_003442556.2	PREDICTED Oreochromis niloticus bifunctional arginine demethylase and lysyl-hydroxylase JMJD6-like (LOC100698738), mRNA	0	-4.39241	3.19585	14.0375
gi|542184267|ref|XM_003441356.2|	LG5	16250389	16248273	XM_003441356.2	PREDICTED Oreochromis niloticus dnaJ homolog subfamily C member 14-like (LOC100691788), mRNA	0	-2.0949	1.35067	2.82951
gi|542184614|ref|XM_005469459.1|	LG5	16821894	16822513	XM_005469459.1	PREDICTED Oreochromis niloticus calcium-binding and coiled-coil domain-containing protein 1-like (LOC100708241), transcript variant X3, mRNA	0	-36.6518	3.40434	124.775
gi|542184805|ref|XM_005469496.1|	LG5	17418154	17416211	XM_005469496.1	PREDICTED Oreochromis niloticus cyclic AMP-dependent transcription factor ATF-7-like (LOC100703691), transcript variant X3, mRNA	0	-3.78479	1.02748	3.88881
gi|542184932|ref|XM_003441301.2|	LG5	17801508	17799799	XM_003441301.2	PREDICTED Oreochromis niloticus 5'-AMP-activated protein kinase subunit gamma-1-like (LOC100699641), mRNA	0	-2.92934	1.63769	4.79736
gi|542185063|ref|XM_005469532.1|	LG5	18169742	18168868	XM_005469532.1	PREDICTED Oreochromis niloticus 6-phosphofructo-2-kinase/fructose-2,6-biphosphatase 4 (pfkfb4), transcript variant X4, mRNA	0	-3.84221	9.14322	35.1301
gi|542185071|ref|XM_003441454.2|	LG5	18167089	18166046	XM_003441454.2	PREDICTED Oreochromis niloticus 6-phosphofructo-2-kinase/fructose-2,6-biphosphatase 4 (pfkfb4), transcript variant X1, mRNA	0	-3.72626	12.5213	46.6576
gi|542185429|ref|XM_003441426.2|	LG5	19509880	19511516	XM_003441426.2	PREDICTED Oreochromis niloticus F-box only protein 42-like (LOC100711549), transcript variant X1, mRNA	0	-2.53404	2.16996	5.49876
gi|542185810|ref|XM_005469653.1|	LG5	21430525	21429871	XM_005469653.1	PREDICTED Oreochromis niloticus pantothenate kinase 4-like (LOC100701191), transcript variant X3, mRNA	2.46e-33	-2.05996	1.10923	2.28498
gi|542186045|ref|XM_003447660.2|	LG5	22329484	22327473	XM_003447660.2	PREDICTED Oreochromis niloticus uncharacterized LOC100705861 (LOC100705861), mRNA	0	3.26033	36.661	11.2446
gi|542186360|ref|XM_003456228.2|	LG5	36141878	36142582	XM_003456228.2	PREDICTED Oreochromis niloticus dynein light chain roadblock-type 1-like (LOC100705629), transcript variant 1, mRNA	0	-2.10377	8.01344	16.8585
gi|542186462|ref|XM_005469762.1|	LG5	36952672	36948697	XM_005469762.1	PREDICTED Oreochromis niloticus dystroglycan-like (LOC100706865), transcript variant X3, mRNA	0	2.32059	3.82535	1.64844
gi|542187125|ref|XM_003447863.2|	LG6	19022655	19020819	XM_003447863.2	PREDICTED Oreochromis niloticus cysteine-rich hydrophobic domain 2 protein-like (LOC100694693), mRNA	0	-2.35316	1.46758	3.45347
gi|542187538|ref|XM_005469959.1|	LG6	20575518	20576301	XM_005469959.1	PREDICTED Oreochromis niloticus zinc finger protein 207-like (LOC100702728), transcript variant X3, mRNA	0	-2.91558	1.76705	5.15198
gi|542187543|ref|XM_003447893.2|	LG6	20575518	20576301	XM_003447893.2	PREDICTED Oreochromis niloticus zinc finger protein 207-like (LOC100702728), transcript variant X1, mRNA	0	-3.03435	1.73697	5.27059
gi|542187821|ref|XM_005470067.1|	LG6	31576571	31578440	XM_005470067.1	PREDICTED Oreochromis niloticus ETS-related transcription factor Elf-2-like (LOC100690655), transcript variant X4, mRNA	0	2.19579	2.44623	1.11406
gi|542187835|ref|XM_005470073.1|	LG6	31584727	31583575	XM_005470073.1	PREDICTED Oreochromis niloticus nocturnin-like (LOC100690381), transcript variant X3, mRNA	0	-3.20295	1.09856	3.51864
gi|542187928|ref|XM_003448001.2|	LG6	32325168	32325598	XM_003448001.2	PREDICTED Oreochromis niloticus THO complex subunit 4-like (LOC100709252), mRNA	0	-2.35022	2.23211	5.24595
gi|542188298|ref|XM_005470252.1|	LG7	49155	48208	XM_005470252.1	PREDICTED Oreochromis niloticus fibroblast growth factor receptor substrate 2-like (LOC100695705), mRNA	0	-2.12639	1.31094	2.78758
gi|542188588|ref|XM_005470361.1|	LG7	27312203	27311812	XM_005470361.1	PREDICTED Oreochromis niloticus 78 kDa glucose-regulated protein-like (LOC100708428), mRNA	0	-2.78043	7.76198	21.5816
gi|542188592|ref|XM_005470363.1|	LG7	27573522	27576835	XM_005470363.1	PREDICTED Oreochromis niloticus dentin sialophosphoprotein-like (LOC102075579), transcript variant X2, mRNA	0	4.86344	5.39565	1.10943
gi|542189151|ref|XM_005470565.1|	LG7	34793079	34792811	XM_005470565.1	PREDICTED Oreochromis niloticus hydroxysteroid dehydrogenase-like protein 2-like (LOC100697490), transcript variant X2, mRNA	0	-2.20506	6.30376	13.9002
gi|542189396|ref|XM_005470652.1|	LG7	37773442	37774255	XM_005470652.1	PREDICTED Oreochromis niloticus immunoglobulin mu binding protein 2 (ighmbp2), mRNA	0	-8.25587	1.41718	11.7
gi|542190387|ref|XM_005470782.1|	LG7	40649833	40645909	XM_005470782.1	PREDICTED Oreochromis niloticus myocyte enhancer factor 2A (mef2a), transcript variant X1, mRNA	0	2.50052	7.54431	3.0171
gi|542190391|ref|XM_005470784.1|	LG7	40649833	40645909	XM_005470784.1	PREDICTED Oreochromis niloticus myocyte enhancer factor 2A (mef2a), transcript variant X3, mRNA	0	2.70078	5.32432	1.9714
gi|542190393|ref|XM_005470785.1|	LG7	40649833	40645909	XM_005470785.1	PREDICTED Oreochromis niloticus myocyte enhancer factor 2A (mef2a), transcript variant X4, mRNA	0	2.57759	5.37914	2.08689
gi|542190395|ref|XM_005470786.1|	LG7	40649833	40645909	XM_005470786.1	PREDICTED Oreochromis niloticus myocyte enhancer factor 2A (mef2a), transcript variant X5, mRNA	0	2.27132	4.96522	2.18605
gi|542190397|ref|XM_003440600.2|	LG7	40774074	40769950	XM_003440600.2	PREDICTED Oreochromis niloticus synemin-like (LOC100712528), mRNA	0	3.27066	8.07326	2.46839
gi|542190603|ref|XM_003440381.2|	LG7	42164340	42165540	XM_003440381.2	PREDICTED Oreochromis niloticus ADP-ribosylation factor 5-like (LOC100700167), mRNA	0	-8.17672	5.70068	46.6129
gi|542190714|ref|XM_003440534.2|	LG7	43064832	43065988	XM_003440534.2	PREDICTED Oreochromis niloticus kxDL motif-containing protein 1-like (LOC100694034), mRNA	0	-5.50366	1.65056	9.0841
gi|542191100|ref|XM_003440512.2|	LG7	44013017	44013480	XM_003440512.2	PREDICTED Oreochromis niloticus poly(U)-specific endoribonuclease-C-like (LOC100711010), mRNA	0	2.06309	8.70878	4.22123
gi|542191308|ref|XM_003440401.2|	LG7	46225235	46225914	XM_003440401.2	PREDICTED Oreochromis niloticus pleckstrin homology-like domain family A member 2-like (LOC100705395), mRNA	0	4.77628	8.39734	1.75813
gi|542191489|ref|XM_005471082.1|	LG7	47176350	47175606	XM_005471082.1	PREDICTED Oreochromis niloticus unconventional prefoldin RPB5 interactor 1-like (LOC100696626), transcript variant X2, mRNA	0	-2.67483	1.25792	3.36472
gi|542191592|ref|XM_005471112.1|	LG7	48156114	48155680	XM_005471112.1	PREDICTED Oreochromis niloticus nucleoporin 205kDa (nup205), mRNA	0	-2.50994	2.07837	5.21658
gi|542191972|ref|XM_003447082.2|	LG7	50118171	50120628	XM_003447082.2	PREDICTED Oreochromis niloticus UPF0183 protein C16orf70-like (LOC100706387), transcript variant X1, mRNA	0	-5.00005	1.69789	8.48955
gi|542192039|ref|XM_003454052.2|	LG8-24	1016361	1015116	XM_003454052.2	PREDICTED Oreochromis niloticus transcription factor A, mitochondrial-like (LOC100692016), transcript variant X1, mRNA	0	-2.03847	1.48847	3.03419
gi|542192324|ref|XM_005471309.1|	LG8-24	16511227	16508379	XM_005471309.1	PREDICTED Oreochromis niloticus glycerol-3-phosphate acyltransferase 1, mitochondrial-like (LOC100705927), transcript variant X2, mRNA	0	-2.00074	1.41863	2.83832
gi|542192326|ref|XM_005471310.1|	LG8-24	16511227	16508379	XM_005471310.1	PREDICTED Oreochromis niloticus glycerol-3-phosphate acyltransferase 1, mitochondrial-like (LOC100705927), transcript variant X3, mRNA	0	-2.17616	1.45411	3.16437
gi|542192425|ref|XM_003441820.2|	LG8-24	17236961	17236073	XM_003441820.2	PREDICTED Oreochromis niloticus dual specificity protein phosphatase 13 isoform MDSP-like (LOC100701713), mRNA	0	2.0496	3.26927	1.59508
gi|542192642|ref|XM_003441765.2|	LG8-24	19389430	19387520	XM_003441765.2	PREDICTED Oreochromis niloticus cation transport regulator-like protein 2-like (LOC100710035), mRNA	0	-8.53793	1.19107	10.1693
gi|542192685|ref|XM_005471433.1|	LG8-24	19891550	19890927	XM_005471433.1	PREDICTED Oreochromis niloticus LIM domain-binding protein 3-like (LOC100707522), transcript variant X4, mRNA	0	3.18551	123.438	38.7498
gi|542192703|ref|XM_005471440.1|	LG8-24	20070546	20067049	XM_005471440.1	PREDICTED Oreochromis niloticus synaptopodin 2-like protein-like (LOC100694402), transcript variant X2, mRNA	0	4.01835	16.9074	4.20755
gi|542192713|ref|XM_005471445.1|	LG8-24	20103093	20104662	XM_005471445.1	PREDICTED Oreochromis niloticus SEC24 family, member C (S. cerevisiae) (sec24c), transcript variant X2, mRNA	0	-3.07073	1.08292	3.32534
gi|542193231|ref|XM_005471654.1|	LG9	2426098	2425847	XM_005471654.1	PREDICTED Oreochromis niloticus WW domain-containing adapter protein with coiled-coil-like (LOC100710158), transcript variant X3, mRNA	0	-2.22175	1.71595	3.8124
gi|542193239|ref|XM_005471656.1|	LG9	2813179	2812923	XM_005471656.1	PREDICTED Oreochromis niloticus ras-related protein Rab-18-like (LOC100709446), transcript variant X2, mRNA	1.3e-09	-3.26295	1.015	3.31188
gi|542193270|ref|XM_003450232.2|	LG9	3796329	3796766	XM_003450232.2	PREDICTED Oreochromis niloticus Krueppel-like factor 6-like (LOC100707469), transcript variant 2, mRNA	0	-2.03259	4.04046	8.21261
gi|542193292|ref|XM_005471675.1|	LG9	4239309	4237098	XM_005471675.1	PREDICTED Oreochromis niloticus WD repeat-containing protein 37-like (LOC100707204), transcript variant X3, mRNA	0	-2.6698	1.62291	4.33283
gi|542193296|ref|XM_003450230.2|	LG9	4239309	4237098	XM_003450230.2	PREDICTED Oreochromis niloticus WD repeat-containing protein 37-like (LOC100707204), transcript variant X1, mRNA	0	-2.70344	1.38529	3.74506
gi|542193297|ref|XM_005471677.1|	LG9	4239309	4237098	XM_005471677.1	PREDICTED Oreochromis niloticus WD repeat-containing protein 37-like (LOC100707204), transcript variant X5, mRNA	0	-2.5123	1.86462	4.68449
gi|542193878|ref|XM_005471887.1|	LG9	10872891	10876551	XM_005471887.1	PREDICTED Oreochromis niloticus E3 ubiquitin-protein ligase RNF6-like (LOC100698839), transcript variant X1, mRNA	0	-3.80989	1.06609	4.06169
gi|542194174|ref|XM_005471993.1|	LG10	7913110	7912752	XM_005471993.1	PREDICTED Oreochromis niloticus ras-related protein Rab-6A-like (LOC100702136), transcript variant X3, mRNA	0	-2.28977	4.65747	10.6646
gi|542194176|ref|XM_005471994.1|	LG10	7905170	7903733	XM_005471994.1	PREDICTED Oreochromis niloticus ras-related protein Rab-6A-like (LOC100702136), transcript variant X4, mRNA	0	-2.3779	5.81135	13.8188
gi|542194392|ref|XM_005472075.1|	LG10	9131782	9133290	XM_005472075.1	PREDICTED Oreochromis niloticus histone acetyltransferase KAT5-like (LOC100696624), mRNA	0	-2.29233	3.20582	7.3488
gi|542194501|ref|XM_003446843.2|	LG10	10084551	10085275	XM_003446843.2	PREDICTED Oreochromis niloticus V-type proton ATPase catalytic subunit A-like (LOC100710668), transcript variant X1, mRNA	0	-3.0142	1.09065	3.28745
gi|542194542|ref|XM_005472131.1|	LG10	10193337	10193983	XM_005472131.1	PREDICTED Oreochromis niloticus SH3 domain-containing kinase-binding protein 1-like (LOC102083043), mRNA	0	2.56477	5.33793	2.08125
gi|542194724|ref|XM_005472197.1|	LG10	11130618	11131285	XM_005472197.1	PREDICTED Oreochromis niloticus baculoviral IAP repeat-containing protein 2-like (LOC100705328), transcript variant X1, mRNA	0	-2.61453	1.79995	4.70602
gi|542194730|ref|XM_005472200.1|	LG10	11136646	11137187	XM_005472200.1	PREDICTED Oreochromis niloticus baculoviral IAP repeat-containing protein 2-like (LOC100705328), transcript variant X4, mRNA	0	-2.2343	1.34358	3.00196
gi|542194736|ref|XM_005472203.1|	LG10	11136646	11137187	XM_005472203.1	PREDICTED Oreochromis niloticus baculoviral IAP repeat-containing protein 2-like (LOC100705328), transcript variant X7, mRNA	0	-2.06177	1.36745	2.81935
gi|542194925|ref|XM_003446878.2|	LG10	12497295	12498185	XM_003446878.2	PREDICTED Oreochromis niloticus solute carrier family 46 member 3-like (LOC100696891), mRNA	0	-3.04146	1.29894	3.95067
gi|542195022|ref|XM_005472310.1|	LG10	16364808	16370128	XM_005472310.1	PREDICTED Oreochromis niloticus delta-sarcoglycan-like (LOC100712221), transcript variant X3, mRNA	0	2.78927	7.27742	2.60907
gi|542195136|ref|XM_005472355.1|	LG11	3326938	3325786	XM_005472355.1	PREDICTED Oreochromis niloticus TGF-beta receptor type-2-like (LOC100712573), transcript variant X2, mRNA	0	-2.52445	1.45405	3.67069
gi|542195277|ref|XM_003454398.2|	LG11	5841282	5841613	XM_003454398.2	PREDICTED Oreochromis niloticus coiled-coil domain-containing protein 12-like (LOC100696129), mRNA	0	-2.22009	2.72174	6.04249
gi|542195318|ref|XM_003454396.2|	LG11	6040730	6042331	XM_003454396.2	PREDICTED Oreochromis niloticus RNA-binding protein 24-like (LOC100695600), transcript variant X1, mRNA	0	2.82045	30.6009	10.8496
gi|542195361|ref|XM_003454392.2|	LG11	6168179	6169554	XM_003454392.2	PREDICTED Oreochromis niloticus chromobox protein homolog 3-like (LOC100694541), transcript variant X1, mRNA	0	2.01901	2.0875	1.03392
gi|542195396|ref|XM_003454435.2|	LG11	6351447	6353247	XM_003454435.2	PREDICTED Oreochromis niloticus pleckstrin homology domain-containing family A member 8-like (LOC100706856), mRNA	0	-2.21786	1.39867	3.10204
gi|542195444|ref|XM_005472469.1|	LG11	6711801	6710217	XM_005472469.1	PREDICTED Oreochromis niloticus retinoic acid receptor RXR-beta-A-like (LOC100711502), transcript variant X3, mRNA	0	-2.20105	3.96601	8.72938
gi|542195446|ref|XM_005472470.1|	LG11	6711801	6710217	XM_005472470.1	PREDICTED Oreochromis niloticus retinoic acid receptor RXR-beta-A-like (LOC100711502), transcript variant X4, mRNA	0	-2.34283	3.89756	9.1313
gi|542195680|ref|XM_003453479.2|	LG11	8821282	8820733	XM_003453479.2	PREDICTED Oreochromis niloticus hexaprenyldihydroxybenzoate methyltransferase, mitochondrial-like (LOC100694801), transcript variant X1, mRNA	0	-2.17165	1.81931	3.95091
gi|542195906|ref|XM_005472643.1|	LG11	16118913	16123070	XM_005472643.1	PREDICTED Oreochromis niloticus histone-lysine N-methyltransferase ASH1L-like (LOC100706567), transcript variant X3, mRNA	0	-2.14513	2.12844	4.56579
gi|542196031|ref|XM_005472690.1|	LG11	16826973	16826519	XM_005472690.1	PREDICTED Oreochromis niloticus 26S proteasome non-ATPase regulatory subunit 4-like (LOC102080582), mRNA	0	-5.3673	7.19095	38.596
gi|542196044|ref|XM_003450879.2|	LG11	16887352	16886881	XM_003450879.2	PREDICTED Oreochromis niloticus acyl-coenzyme A thioesterase THEM4-like (LOC100702377), transcript variant X1, mRNA	0	-3.54701	1.25183	4.44027
gi|542196178|ref|XM_005472749.1|	LG11	17594885	17592940	XM_005472749.1	PREDICTED Oreochromis niloticus nuclear receptor subfamily 4 group A member 3-like (LOC100706300), transcript variant X2, mRNA	0	-2.0169	2.27824	4.59499
gi|542196195|ref|XM_005472755.1|	LG11	17724410	17726659	XM_005472755.1	PREDICTED Oreochromis niloticus transmembrane protein 245-like (LOC100691657), mRNA	0	-2.80374	1.26873	3.55718
gi|542196224|ref|XM_005472763.1|	LG11	18121316	18122007	XM_005472763.1	PREDICTED Oreochromis niloticus metalloreductase STEAP4-like (LOC100712124), transcript variant X2, mRNA	0	-2.95232	2.80326	8.27613
gi|542196493|ref|XM_005472864.1|	LG11	33097354	33097797	XM_005472864.1	PREDICTED Oreochromis niloticus ras-related protein Rab-5A-like (LOC100704868), transcript variant X2, mRNA	0	-5.0146	1.02354	5.13264
gi|542196532|ref|XM_003443058.2|	LG11	33396086	33396803	XM_003443058.2	PREDICTED Oreochromis niloticus nuclear receptor subfamily 1 group D member 2-like (LOC100702791), mRNA	0	-2.08933	6.09191	12.728
gi|542196772|ref|XM_003448588.2|	LG12	4754365	4752824	XM_003448588.2	PREDICTED Oreochromis niloticus RING finger and CHY zinc finger domain-containing protein 1-like (LOC100709792), mRNA	0	-2.14097	1.37717	2.94849
gi|542196996|ref|XM_003445559.2|	LG12	7533080	7531853	XM_003445559.2	PREDICTED Oreochromis niloticus ran-specific GTPase-activating protein-like (LOC100700467), transcript variant X1, mRNA	0	-2.15131	2.55583	5.49838
gi|542197299|ref|XM_005473158.1|	LG12	10098925	10099588	XM_005473158.1	PREDICTED Oreochromis niloticus AN1-type zinc finger protein 5-like (LOC100689750), transcript variant X3, mRNA	0	-2.0476	32.1414	65.8128
gi|542197370|ref|XM_003445583.2|	LG12	10827520	10825866	XM_003445583.2	PREDICTED Oreochromis niloticus trans-Golgi network integral membrane protein 2-like (LOC100706742), mRNA	0	-3.02614	3.95889	11.9801
gi|542197396|ref|XM_003445580.2|	LG12	10928168	10928619	XM_003445580.2	PREDICTED Oreochromis niloticus DNA-directed RNA polymerase III subunit RPC4-like (LOC100705940), mRNA	0	-12.5224	1.10801	13.875
gi|542197655|ref|XM_005473295.1|	LG12	15327587	15326699	XM_005473295.1	PREDICTED Oreochromis niloticus MORC family CW-type zinc finger protein 2A-like (LOC100711321), transcript variant X3, mRNA	0	-3.41666	1.03793	3.54625
gi|542197794|ref|XM_005473345.1|	LG12	16075091	16073366	XM_005473345.1	PREDICTED Oreochromis niloticus phosphoinositide-3-kinase-interacting protein 1-like (LOC102078761), mRNA	0	-5.17877	3.88762	20.1331
gi|542197863|ref|XM_003451712.2|	LG12	16363535	16362641	XM_003451712.2	PREDICTED Oreochromis niloticus coiled-coil domain-containing protein 117-like (LOC100702744), mRNA	0	-2.30423	1.58612	3.65478
gi|542198417|ref|XM_003454139.2|	LG12	26121905	26121156	XM_003454139.2	PREDICTED Oreochromis niloticus UDP-glucuronosyltransferase 2A2-like (LOC100692559), transcript variant X1, mRNA	0	-3.23886	1.26204	4.08757
gi|542198420|ref|XM_003454141.2|	LG12	26097371	26096453	XM_003454141.2	PREDICTED Oreochromis niloticus UDP-glucuronosyltransferase 2A2-like (LOC100692828), transcript variant 2, mRNA	0	-2.46303	1.81141	4.46155
gi|542198421|ref|XM_003454140.2|	LG12	26097130	26096368	XM_003454140.2	PREDICTED Oreochromis niloticus UDP-glucuronosyltransferase 2A2-like (LOC100692828), transcript variant 1, mRNA	0	-5.22148	2.55727	13.3527
gi|542198552|ref|XM_005473631.1|	LG12	26100377	26099538	XM_005473631.1	PREDICTED Oreochromis niloticus UDP-glucuronosyltransferase 1-7-like (LOC100700500), partial mRNA	0	-2.52462	10.5385	26.6057
gi|542198686|ref|XM_005473679.1|	LG13	2102826	2108169	XM_005473679.1	PREDICTED Oreochromis niloticus G protein-coupled receptor 155 (gpr155), transcript variant X1, mRNA	0	3.56378	9.37342	2.63019
gi|542198690|ref|XM_005473681.1|	LG13	2110171	2108775	XM_005473681.1	PREDICTED Oreochromis niloticus transmembrane protein 41A-B-like (LOC100711168), mRNA	0	2.9899	39.3709	13.168
gi|542199075|ref|XM_003441070.2|	LG13	11644904	11646579	XM_003441070.2	PREDICTED Oreochromis niloticus transmembrane 9 superfamily member 3 (tm9sf3), mRNA	0	-5.00889	1.65158	8.2726
gi|542199090|ref|XM_005473826.1|	LG13	11672258	11673140	XM_005473826.1	PREDICTED Oreochromis niloticus eukaryotic translation initiation factor 3 subunit A-like (LOC100703958), mRNA	0	-2.87507	12.044	34.6274
gi|542199148|ref|XM_005473847.1|	LG13	12077195	12076121	XM_005473847.1	PREDICTED Oreochromis niloticus myopalladin-like (LOC100700984), mRNA	0	2.80469	8.99598	3.20748
gi|542199257|ref|XM_005473894.1|	LG13	12906741	12910783	XM_005473894.1	PREDICTED Oreochromis niloticus protein FAM160B1-like (LOC100696962), transcript variant X3, mRNA	0	-3.10588	1.70595	5.29846
gi|542199478|ref|XM_005473981.1|	LG13	15096158	15102246	XM_005473981.1	PREDICTED Oreochromis niloticus transforming, acidic coiled-coil containing protein 2 (tacc2), transcript variant X2, mRNA	0	-2.87792	3.11909	8.9765
gi|542199562|ref|XM_003441151.2|	LG13	15760700	15756915	XM_003441151.2	PREDICTED Oreochromis niloticus golgin A4 (golga4), transcript variant X1, mRNA	0	-3.58236	1.00528	3.60127
gi|542199572|ref|XM_005474019.1|	LG13	15842216	15841688	XM_005474019.1	PREDICTED Oreochromis niloticus F-box only protein 11-like (LOC100710650), transcript variant X4, mRNA	0	-2.12448	1.51775	3.22442
gi|542199607|ref|XM_005474035.1|	LG13	16507312	16507009	XM_005474035.1	PREDICTED Oreochromis niloticus proteasome activator complex subunit 4B-like (LOC100701711), transcript variant X2, mRNA	0	-9.94687	3.20251	31.855
gi|542199727|ref|XM_005474087.1|	LG13	17792756	17791209	XM_005474087.1	PREDICTED Oreochromis niloticus flocculation protein FLO11-like (LOC102082511), transcript variant X2, mRNA	0	-2.84784	11.5884	33.0019
gi|542200121|ref|XM_003438274.2|	LG13	22848295	22847623	XM_003438274.2	PREDICTED Oreochromis niloticus survival of motor neuron-related-splicing factor 30-like (LOC100697211), mRNA	0	-2.11827	6.67626	14.1421
gi|542200224|ref|XM_005474267.1|	LG13	24049024	24049306	XM_005474267.1	PREDICTED Oreochromis niloticus protein FAM13B-like (LOC100709120), transcript variant X1, mRNA	0	2.71101	12.0375	4.44021
gi|542200526|ref|XM_005474382.1|	LG13	26898035	26902308	XM_005474382.1	PREDICTED Oreochromis niloticus synaptopodin 2-like protein-like (LOC100697747), mRNA	0	3.39037	96.3111	28.4072
gi|542200716|ref|XM_005474453.1|	LG14	7437363	7438688	XM_005474453.1	PREDICTED Oreochromis niloticus tyrosine-protein kinase BAZ1B-like (LOC100702342), transcript variant X1, mRNA	0	-3.57403	1.02556	3.66537
gi|542200895|ref|XM_005474534.1|	LG14	9279635	9278013	XM_005474534.1	PREDICTED Oreochromis niloticus cyclin-L1-like (LOC100696165), transcript variant X1, mRNA	0	-2.50502	6.39443	16.0182
gi|542200901|ref|XM_005474537.1|	LG14	9414481	9412876	XM_005474537.1	PREDICTED Oreochromis niloticus TCDD-inducible poly [ADP-ribose] polymerase-like (LOC100695907), transcript variant X1, mRNA	0	-2.60994	3.11787	8.13744
gi|542200903|ref|XM_005474538.1|	LG14	9414481	9412876	XM_005474538.1	PREDICTED Oreochromis niloticus TCDD-inducible poly [ADP-ribose] polymerase-like (LOC100695907), transcript variant X2, mRNA	0	-2.70745	2.25624	6.10866
gi|542200985|ref|XM_005474571.1|	LG14	10115542	10114025	XM_005474571.1	PREDICTED Oreochromis niloticus gamma-sarcoglycan-like (LOC100690446), transcript variant X2, mRNA	0	3.07056	10.049	3.27268
gi|542201072|ref|XM_005474603.1|	LG14	11243957	11243297	XM_005474603.1	PREDICTED Oreochromis niloticus CMP-N-acetylneuraminate-beta-galactosamide-alpha-2,3-sialyltransferase 4-like (LOC100710478), transcript variant X3, mRNA	0	-2.00065	1.14843	2.2976
gi|542201220|ref|XM_003441640.2|	LG14	13139028	13137631	XM_003441640.2	PREDICTED Oreochromis niloticus kelch repeat and BTB (POZ) domain containing 3 (kbtbd3), transcript variant X1, mRNA	0	5.89244	5.9565	1.01087
gi|542201456|ref|XM_005474750.1|	LG14	22506808	22507978	XM_005474750.1	PREDICTED Oreochromis niloticus UPF0378 protein KIAA0100-like (LOC100691784), transcript variant X2, mRNA	0	-2.23136	1.11267	2.48277
gi|542201628|ref|XM_003459111.2|	LG14	27870180	27871124	XM_003459111.2	PREDICTED Oreochromis niloticus optic atrophy 3 protein homolog (LOC100705817), transcript variant X1, mRNA	6.06e-28	-2.2466	1.02148	2.29485
gi|542202215|ref|XM_003446337.2|	LG15	2702780	2703247	XM_003446337.2	PREDICTED Oreochromis niloticus protein farnesyltransferase subunit beta-like (LOC100709246), transcript variant X1, mRNA	0	-2.05654	1.08315	2.22755
gi|542202281|ref|XM_003446265.2|	LG4	6690206	6690652	XM_003446265.2	PREDICTED Oreochromis niloticus actin, alpha cardiac-like (LOC100712462), transcript variant 1, mRNA	0	7.23973	106.574	14.7207
gi|542202424|ref|XM_003456022.2|	LG15	8832256	8832946	XM_003456022.2	PREDICTED Oreochromis niloticus golgi-associated PDZ and coiled-coil motif containing (gopc), transcript variant X1, mRNA	0	-3.17663	1.11866	3.55357
gi|542202499|ref|XM_003456035.2|	LG15	9606633	9606364	XM_003456035.2	PREDICTED Oreochromis niloticus LYR motif-containing protein 2-like (LOC100696304), mRNA	0	-3.26589	3.02481	9.87868
gi|542202539|ref|XM_005475154.1|	LG16-21	859958	861673	XM_005475154.1	PREDICTED Oreochromis niloticus aryl hydrocarbon receptor-like (LOC100711884), transcript variant X1, mRNA	0	-2.29272	1.09504	2.51061
gi|542203190|ref|XM_003454894.2|	LG16-21	9283988	9284623	XM_003454894.2	PREDICTED Oreochromis niloticus ADP-ribosylation factor-like protein 5A-like (LOC100697458), mRNA	0	-2.20572	2.63955	5.82211
gi|542203567|ref|XM_003449774.2|	LG17	5536831	5536012	XM_003449774.2	PREDICTED Oreochromis niloticus uncharacterized LOC100693539 (LOC100693539), transcript variant X1, mRNA	0	-8.16772	2.70075	22.059
gi|542203654|ref|XM_005475579.1|	LG17	6780399	6778290	XM_005475579.1	PREDICTED Oreochromis niloticus patatin-like phospholipase domain-containing protein 2-like (LOC100697802), transcript variant X2, mRNA	0	-5.59367	1.81713	10.1644
gi|542203685|ref|XM_003449766.2|	LG17	7422348	7417771	XM_003449766.2	PREDICTED Oreochromis niloticus muskelin-like (LOC100691377), mRNA	0	-2.16653	2.80461	6.07628
gi|542203727|ref|XM_005475603.1|	LG17	7876907	7878365	XM_005475603.1	PREDICTED Oreochromis niloticus E3 ubiquitin-protein ligase Hakai-like (LOC100707368), transcript variant X4, mRNA	0	-3.65446	2.55397	9.33336
gi|542203731|ref|XM_005475605.1|	LG17	7867283	7866828	XM_005475605.1	PREDICTED Oreochromis niloticus serine/threonine-protein phosphatase 6 regulatory subunit 2-like (LOC100707632), transcript variant X3, mRNA	0	-2.25793	1.56045	3.5234
gi|542203735|ref|XM_005475607.1|	LG17	7861884	7861627	XM_005475607.1	PREDICTED Oreochromis niloticus serine/threonine-protein phosphatase 6 regulatory subunit 2-like (LOC100707632), transcript variant X5, mRNA	0	-2.56309	1.36301	3.49351
gi|542203843|ref|XM_005475649.1|	LG17	10655707	10657362	XM_005475649.1	PREDICTED Oreochromis niloticus E3 ubiquitin/ISG15 ligase TRIM25-like (LOC100711484), mRNA	0	-2.00347	1.09167	2.18713
gi|542203924|ref|XM_005475677.1|	LG17	11343604	11343157	XM_005475677.1	PREDICTED Oreochromis niloticus UV excision repair protein RAD23 homolog B-like (LOC100706933), transcript variant X2, mRNA	0	-6.37686	2.56414	16.3512
gi|542204191|ref|XM_005475780.1|	LG17	13333413	13332900	XM_005475780.1	PREDICTED Oreochromis niloticus ras-related protein Rab-21-like (LOC100709345), transcript variant X2, mRNA	0	-2.00432	7.16826	14.3675
gi|542204288|ref|XM_003448123.2|	LG17	14013523	14014306	XM_003448123.2	PREDICTED Oreochromis niloticus regulator of nonsense transcripts 2-like (LOC100696894), transcript variant X1, mRNA	0	-2.1685	1.20503	2.6131
gi|542204468|ref|XM_003448066.2|	LG17	16428787	16429026	XM_003448066.2	PREDICTED Oreochromis niloticus small nuclear ribonucleoprotein F-like (LOC100704347), mRNA	0	3.22656	8.70523	2.69799
gi|542204990|ref|XM_005476069.1|	LG18	5938974	5936753	XM_005476069.1	PREDICTED Oreochromis niloticus abhydrolase domain-containing protein 8-like (LOC100696316), transcript variant X2, mRNA	0	-2.77312	1.49219	4.13801
gi|542205296|ref|XM_005476180.1|	LG18	7989020	7988253	XM_005476180.1	PREDICTED Oreochromis niloticus transcriptional repressor p66-alpha-like (LOC100705552), mRNA	0	-2.15836	1.1951	2.57945
gi|542205462|ref|XM_005476242.1|	LG18	9273509	9274056	XM_005476242.1	PREDICTED Oreochromis niloticus cullin 3 (cul3), transcript variant X2, mRNA	0	-3.95115	1.80477	7.13091
gi|542205466|ref|XM_005476244.1|	LG18	9273509	9274056	XM_005476244.1	PREDICTED Oreochromis niloticus cullin 3 (cul3), transcript variant X4, mRNA	0	-5.68751	1.72018	9.78355
gi|542205506|ref|XM_005476261.1|	LG18	9720905	9717296	XM_005476261.1	PREDICTED Oreochromis niloticus glypican-1-like (LOC100695886), transcript variant X2, mRNA	0	4.18768	5.28082	1.26104
gi|542205545|ref|XM_003437927.2|	LG18	10095079	10098076	XM_003437927.2	PREDICTED Oreochromis niloticus protein phosphatase, Mg2+/Mn2+ dependent, 1L (ppm1l), mRNA	0	-2.32177	1.27819	2.96765
gi|542205667|ref|XM_005476319.1|	LG18	11070526	11069995	XM_005476319.1	PREDICTED Oreochromis niloticus PERQ amino acid-rich with GYF domain-containing protein 2-like (LOC100711793), transcript variant X2, mRNA	0	-2.37612	1.81154	4.30445
gi|542205669|ref|XM_005476320.1|	LG18	11070526	11069995	XM_005476320.1	PREDICTED Oreochromis niloticus PERQ amino acid-rich with GYF domain-containing protein 2-like (LOC100711793), transcript variant X3, mRNA	0	-2.4127	1.75378	4.23136
gi|542205751|ref|XM_003438126.2|	LG18	11843428	11843924	XM_003438126.2	PREDICTED Oreochromis niloticus proteasome subunit alpha type-7-like (LOC100702859), transcript variant 3, mRNA	0	-5.44012	5.27532	28.6984
gi|542205815|ref|XM_005476375.1|	LG18	12733880	12732452	XM_005476375.1	PREDICTED Oreochromis niloticus myosin light chain kinase 3-like (LOC100704574), transcript variant X2, mRNA	0	3.53732	16.3203	4.61375
gi|542205817|ref|XM_005476376.1|	LG18	12733880	12732452	XM_005476376.1	PREDICTED Oreochromis niloticus myosin light chain kinase 3-like (LOC100704574), transcript variant X3, mRNA	0	3.57334	15.1393	4.23673
gi|542206827|ref|XM_005476757.1|	LG18	21890330	21891159	XM_005476757.1	PREDICTED Oreochromis niloticus supervillin-like (LOC100703985), transcript variant X3, mRNA	0	-2.57389	15.809	40.6906
gi|542206853|ref|XM_005476769.1|	LG18	22011663	22010801	XM_005476769.1	PREDICTED Oreochromis niloticus acyl-coenzyme A thioesterase 5-like (LOC100703170), transcript variant X2, mRNA	0	2.95229	12.612	4.27192
gi|542206943|ref|XM_005476803.1|	LG18	23629482	23631371	XM_005476803.1	PREDICTED Oreochromis niloticus inducible cAMP early repressor (LOC100534480), transcript variant X2, mRNA	0	2.33375	12.3907	5.30937
gi|542206945|ref|XM_005476804.1|	LG18	23629482	23631371	XM_005476804.1	PREDICTED Oreochromis niloticus inducible cAMP early repressor (LOC100534480), transcript variant X3, mRNA	0	2.07257	26.1379	12.6114
gi|542207074|ref|XM_005476858.1|	LG18	25779491	25778750	XM_005476858.1	PREDICTED Oreochromis niloticus pre-mRNA 3' end processing protein WDR33-like (LOC100693575), transcript variant X2, mRNA	0	-3.16475	1.6508	5.22438
gi|542207289|ref|XM_005476945.1|	LG19	625118	626387	XM_005476945.1	PREDICTED Oreochromis niloticus autophagy-related protein 2 homolog B-like (LOC100705705), transcript variant X5, mRNA	0	-4.45413	1.03992	4.63195
gi|542207499|ref|XM_003453042.2|	LG19	1591677	1590813	XM_003453042.2	PREDICTED Oreochromis niloticus reticulon-1-A-like (LOC100705086), transcript variant 4, mRNA	0	2.95357	17.3321	5.86819
gi|542207500|ref|XM_003453039.2|	LG19	1591677	1590813	XM_003453039.2	PREDICTED Oreochromis niloticus reticulon-1-A-like (LOC100705086), transcript variant 1, mRNA	0	2.32382	17.6785	7.60753
gi|542207501|ref|XM_003453041.2|	LG19	1591677	1590813	XM_003453041.2	PREDICTED Oreochromis niloticus reticulon-1-A-like (LOC100705086), transcript variant 3, mRNA	0	2.30385	23.0078	9.98669
gi|542207663|ref|XM_005477095.1|	LG19	2578556	2579992	XM_005477095.1	PREDICTED Oreochromis niloticus kinase D-interacting substrate of 220 kDa-like (LOC100698246), transcript variant X4, mRNA	0	-3.07754	1.34621	4.14301
gi|542207667|ref|XM_005477097.1|	LG19	2578556	2579992	XM_005477097.1	PREDICTED Oreochromis niloticus kinase D-interacting substrate of 220 kDa-like (LOC100698246), transcript variant X6, mRNA	0	-2.83595	1.39192	3.9474
gi|542207716|ref|XM_005477113.1|	LG19	3386878	3386639	XM_005477113.1	PREDICTED Oreochromis niloticus akirin-2-like (LOC100710341), transcript variant X3, mRNA	5.07e-33	-6.68974	1.17582	7.86592
gi|542208065|ref|XM_003442811.2|	LG19	6692687	6693869	XM_003442811.2	PREDICTED Oreochromis niloticus amino-terminal enhancer of split-like (LOC100703519), mRNA	0	-4.79601	2.18588	10.4835
gi|542208215|ref|XM_005477295.1|	LG19	8080675	8078481	XM_005477295.1	PREDICTED Oreochromis niloticus synaptosomal-associated protein 23-like (LOC100701356), transcript variant X3, mRNA	0	-2.11763	1.37794	2.91797
gi|542208442|ref|XM_003442866.2|	LG19	9611645	9608788	XM_003442866.2	PREDICTED Oreochromis niloticus FERM domain containing 6 (frmd6), mRNA	0	-3.07778	1.60114	4.92794
gi|542208489|ref|XM_005477399.1|	LG19	9944291	9942964	XM_005477399.1	PREDICTED Oreochromis niloticus RING finger protein 145-like (LOC100700992), mRNA	0	-3.27041	1.1585	3.78877
gi|542208537|ref|XM_005477415.1|	LG19	10245568	10245271	XM_005477415.1	PREDICTED Oreochromis niloticus enhancer of rudimentary homolog (LOC100697503), mRNA	0	-2.53999	1.38614	3.52078
gi|542208553|ref|XM_005477421.1|	LG19	5736245	5737161	XM_005477421.1	PREDICTED Oreochromis niloticus trichohyalin-like (LOC100709148), partial mRNA	0	2.30517	227.924	98.8752
gi|542208653|ref|XM_005477463.1|	LG19	10597026	10596574	XM_005477463.1	PREDICTED Oreochromis niloticus RNA polymerase-associated protein RTF1 homolog (LOC100699023), transcript variant X2, mRNA	0	-2.05888	4.47924	9.22223
gi|542209274|ref|XM_005477693.1|	LG19	15054963	15054088	XM_005477693.1	PREDICTED Oreochromis niloticus calpain-1 catalytic subunit-like (LOC102078968), mRNA	0	-2.24102	1.76156	3.9477
gi|542209364|ref|XM_005477726.1|	LG5	17754819	17754183	XM_005477726.1	PREDICTED Oreochromis niloticus rho guanine nucleotide exchange factor 25-like (LOC100697373), mRNA	4.69e-14	2.10706	2.10758	1.00025
gi|542209423|ref|XM_005477748.1|	LG20	959359	959120	XM_005477748.1	PREDICTED Oreochromis niloticus proteasomal ubiquitin receptor ADRM1-like (LOC100701093), transcript variant X3, mRNA	0	-9.00966	4.03396	36.3446
gi|542209465|ref|XM_005477766.1|	LG20	1068945	1068149	XM_005477766.1	PREDICTED Oreochromis niloticus protein-tyrosine kinase 6-like (LOC100693436), transcript variant X1, mRNA	0	-2.16282	3.30762	7.1538
gi|542209829|ref|XM_005477900.1|	LG20	5176560	5177355	XM_005477900.1	PREDICTED Oreochromis niloticus carboxy-terminal domain RNA polymerase II polypeptide A small phosphatase 2-like (LOC100690605), transcript variant X2, mRNA	0	-3.24142	1.34015	4.34397
gi|542209907|ref|XM_003457074.2|	LG20	5319022	5318548	XM_003457074.2	PREDICTED Oreochromis niloticus tubulin alpha-1A chain-like (LOC100712422), partial mRNA	0	-2.20957	1.13676	2.51174
gi|542209918|ref|XM_005477935.1|	LG20	18665149	18663949	XM_005477935.1	PREDICTED Oreochromis niloticus NSFL1 cofactor p47-like (LOC100704920), transcript variant X2, mRNA	0	-5.65177	2.67783	15.1345
gi|542210080|ref|XM_003448206.2|	LG20	23793701	23792601	XM_003448206.2	PREDICTED Oreochromis niloticus ubiquitin-like modifier-activating enzyme 1-like (LOC100696277), transcript variant X1, mRNA	0	-5.10019	6.4066	32.6749
gi|542210081|ref|XM_005477999.1|	LG20	23793701	23792601	XM_005477999.1	PREDICTED Oreochromis niloticus ubiquitin-like modifier-activating enzyme 1-like (LOC100696277), transcript variant X2, mRNA	0	-4.68222	7.31492	34.25
gi|542210151|ref|XM_003448197.2|	LG20	24321816	24321286	XM_003448197.2	PREDICTED Oreochromis niloticus probable replication factor C subunit 1-like (LOC100693882), mRNA	0	2.16895	29.5804	13.6381
gi|542210197|ref|XM_003448185.2|	LG20	24873596	24871582	XM_003448185.2	PREDICTED Oreochromis niloticus homeobox protein Hox-C9-like (LOC100690656), mRNA	0	-2.68861	2.14546	5.76829
gi|542210233|ref|XM_005478051.1|	LG20	25088321	25088943	XM_005478051.1	PREDICTED Oreochromis niloticus low-density lipoprotein receptor-related protein 1-like (LOC100708630), mRNA	0	-2.33582	1.2598	2.94267
gi|542210348|ref|XM_005478095.1|	LG20	25766293	25765411	XM_005478095.1	PREDICTED Oreochromis niloticus HECT, UBA and WWE domain containing 1 (huwe1), mRNA	0	-3.84088	4.97742	19.1177
gi|542210664|ref|XM_005478208.1|	LG20	27727870	27728963	XM_005478208.1	PREDICTED Oreochromis niloticus ubiquitin conjugation factor E4 B-like (LOC100705320), transcript variant X2, mRNA	0	-4.67598	2.41601	11.2972
gi|542211172|ref|XM_005478404.1|	LG22	75836	76131	XM_005478404.1	PREDICTED Oreochromis niloticus BOLA class I histocompatibility antigen, alpha chain BL3-7-like (LOC100704472), transcript variant X3, mRNA	0	2.52491	3.58401	1.41946
gi|542211471|ref|XM_005478511.1|	LG22	12547918	12546479	XM_005478511.1	PREDICTED Oreochromis niloticus transmembrane protein 55A-like (LOC100706272), transcript variant X2, mRNA	0	-2.34824	2.44455	5.74038
gi|542211473|ref|XM_005478512.1|	LG22	12547918	12546479	XM_005478512.1	PREDICTED Oreochromis niloticus transmembrane protein 55A-like (LOC100706272), transcript variant X3, mRNA	0	-2.62918	2.51487	6.61206
gi|542211475|ref|XM_003444078.2|	LG22	12547918	12546479	XM_003444078.2	PREDICTED Oreochromis niloticus transmembrane protein 55A-like (LOC100706272), transcript variant X1, mRNA	0	-2.85196	2.8414	8.10356
gi|542211497|ref|XM_003444073.2|	LG22	12637893	12636979	XM_003444073.2	PREDICTED Oreochromis niloticus vacuolar protein sorting-associated protein 28 homolog (LOC100704953), transcript variant X1, mRNA	0	-3.04563	2.8493	8.6779
gi|542211509|ref|XM_003444071.2|	LG22	12673220	12670636	XM_003444071.2	PREDICTED Oreochromis niloticus RNA-binding protein 24-like (LOC100704414), mRNA	0	-10.9177	3.63667	39.704
gi|542211570|ref|XM_003444147.2|	LG22	12955608	12952985	XM_003444147.2	PREDICTED Oreochromis niloticus tribbles homolog 1-like (LOC100702259), mRNA	0	-3.66853	1.33266	4.88893
gi|542211657|ref|XM_003444049.2|	LG22	13696525	13698821	XM_003444049.2	PREDICTED Oreochromis niloticus upstream binding protein 1 (LBP-1a) (ubp1), transcript variant X1, mRNA	0	2.14519	5.17899	2.41424
gi|542211793|ref|XM_005478637.1|	LG22	14158254	14157432	XM_005478637.1	PREDICTED Oreochromis niloticus UPF0711 protein C18orf21 homolog (LOC100695997), mRNA	0	6.24981	48.1658	7.70676
gi|542212345|ref|XM_005478846.1|	LG23	12152700	12153161	XM_005478846.1	PREDICTED Oreochromis niloticus carbonyl reductase family member 4-like (LOC100693322), transcript variant X2, mRNA	1.08e-10	-2.76284	1.09683	3.03036
gi|542212711|ref|XM_003439873.2|	LG23	14881134	14882107	XM_003439873.2	PREDICTED Oreochromis niloticus ras-related protein Rab-11B-like (LOC100697758), transcript variant X1, mRNA	0	-2.70515	3.34413	9.04638
gi|542212716|ref|XM_003439871.2|	LG23	14895892	14894363	XM_003439871.2	PREDICTED Oreochromis niloticus ras-related protein Rab-11B-like (LOC100697224), mRNA	0	-2.38608	2.25318	5.37625
gi|542213234|ref|XM_003440013.2|	LG23	19516113	19516439	XM_003440013.2	PREDICTED Oreochromis niloticus coatomer subunit epsilon-like (LOC100711541), transcript variant 2, mRNA	0	-2.02405	2.27308	4.60083
gi|542213452|ref|XM_005479245.1|	#N/A	259971	258181	XM_005479245.1	PREDICTED Oreochromis niloticus protein NLRC3-like (LOC102083028), mRNA	0	-2.17162	18.4299	40.0228
gi|542213561|ref|XM_005447589.1|	LG1	18978988	18979464	XM_005447589.1	PREDICTED Oreochromis niloticus signal peptide peptidase-like 2A-like (LOC100695884), transcript variant X3, mRNA	0	-2.9192	1.83575	5.35893
gi|542213567|ref|XM_003437699.2|	LG1	19104303	19103579	XM_003437699.2	PREDICTED Oreochromis niloticus anti-apoptotic protein NR13-like (LOC100699619), transcript variant X1, mRNA	0	-2.57493	1.00916	2.59852
gi|542214299|ref|XM_005447761.1|	LG1	27393432	27391200	XM_005447761.1	PREDICTED Oreochromis niloticus EMILIN-1-like (LOC100707680), transcript variant X3, mRNA	0	-2.04215	1.04296	2.12989
gi|542215448|ref|XM_003438710.2|	LG8-24	8844692	8842254	XM_003438710.2	PREDICTED Oreochromis niloticus UBA-like domain-containing protein 1-like (LOC100703228), mRNA	0	-4.16185	6.21448	25.8638
gi|542215662|ref|XM_005448161.1|	LG8-24	10012216	10014034	XM_005448161.1	PREDICTED Oreochromis niloticus cAMP-dependent protein kinase type I-alpha regulatory subunit-like (LOC100711171), transcript variant X2, mRNA	0	2.07914	3.58952	1.72645
gi|542215671|ref|XM_005448163.1|	LG8-24	10084109	10083845	XM_005448163.1	PREDICTED Oreochromis niloticus putative protein PTGES3L-like (LOC102081999), mRNA	0	2.17178	5.30097	2.44084
gi|542215775|ref|XM_003438759.2|	LG8-24	10681036	10682290	XM_003438759.2	PREDICTED Oreochromis niloticus putative RNA-binding protein Luc7-like 1-like (LOC100693218), transcript variant X1, mRNA	0	-2.25715	1.03389	2.33363
gi|542215829|ref|XM_003438771.2|	LG8-24	10924897	10922562	XM_003438771.2	PREDICTED Oreochromis niloticus 3-phosphoinositide-dependent protein kinase 1-like (LOC100696321), transcript variant X1, mRNA	0	-2.05054	1.20124	2.46319
gi|542215851|ref|XM_003438452.2|	LG8-24	10981907	10982175	XM_003438452.2	PREDICTED Oreochromis niloticus uncharacterized LOC100698812 (LOC100698812), mRNA	0	-4.07691	1.10413	4.50143
gi|542215974|ref|XM_005448283.1|	LG8-24	11851390	11852223	XM_005448283.1	PREDICTED Oreochromis niloticus putative protein MSS51 homolog, mitochondrial-like (LOC100699180), transcript variant X2, mRNA	0	2.69081	6.72813	2.50041
gi|542215996|ref|XM_005448291.1|	LG8-24	11952004	11951798	XM_005448291.1	PREDICTED Oreochromis niloticus myosin-binding protein C, fast-type-like (LOC100699981), transcript variant X1, mRNA	0	2.61301	517.696	198.122
gi|542216195|ref|XM_003438905.2|	LG20	5756269	5755768	XM_003438905.2	PREDICTED Oreochromis niloticus transcription initiation factor TFIID subunit 8-like (LOC100710459), mRNA	0	-2.1147	3.5587	7.52561
gi|542216321|ref|XM_005448415.1|	LG20	6987301	6986175	XM_005448415.1	PREDICTED Oreochromis niloticus tubulin alpha-1A chain-like (LOC100709035), mRNA	0	-2.87289	10.2704	29.5056
gi|542216618|ref|XM_003438931.2|	LG20	9264080	9265005	XM_003438931.2	PREDICTED Oreochromis niloticus WD repeat-containing protein 13-like (LOC100694391), mRNA	0	-2.19663	1.92363	4.22551
gi|542216649|ref|XM_003438935.2|	LG20	9378384	9379517	XM_003438935.2	PREDICTED Oreochromis niloticus 5'-nucleotidase domain-containing protein 2-like (LOC100695453), mRNA	0	-2.92166	13.218	38.6186
gi|542216715|ref|XM_005448562.1|	LG20	9973955	9973102	XM_005448562.1	PREDICTED Oreochromis niloticus calcium-independent phospholipase A2-gamma-like (LOC100699449), mRNA	0	8.89808	9.77907	1.09901
gi|542216808|ref|XM_005448597.1|	LG20	10584940	10583151	XM_005448597.1	PREDICTED Oreochromis niloticus uncharacterized LOC100702420 (LOC100702420), mRNA	0	-5.47033	4.20089	22.9803
gi|542217362|ref|XM_003439027.2|	LG20	14560832	14561255	XM_003439027.2	PREDICTED Oreochromis niloticus sodium/hydrogen exchanger 8-like (LOC100697042), mRNA	0	-2.93375	1.15276	3.3819
gi|542217551|ref|XM_005448879.1|	LG9	11730934	11725890	XM_005448879.1	PREDICTED Oreochromis niloticus xin actin-binding repeat-containing protein 1-like (LOC100711537), transcript variant X2, mRNA	0	-2.41774	1.41811	3.42861
gi|542217805|ref|XM_005448972.1|	LG9	14364693	14364248	XM_005448972.1	PREDICTED Oreochromis niloticus acyl-protein thioesterase 1-like (LOC100711806), transcript variant X4, mRNA	1.23e-34	-2.10813	2.15867	4.55076
gi|542217912|ref|XM_005449011.1|	LG9	15530031	15528886	XM_005449011.1	PREDICTED Oreochromis niloticus dnaJ homolog subfamily C member 13-like (LOC100707061), mRNA	0	-4.07698	1.08991	4.44354
gi|542218669|ref|XM_005449305.1|	LG7	4558506	4558184	XM_005449305.1	PREDICTED Oreochromis niloticus gamma-aminobutyric acid receptor-associated protein-like 2-like (LOC100690169), transcript variant X2, mRNA	0	-7.65459	3.72465	28.5107
gi|542218898|ref|XM_003439441.2|	LG7	6659324	6661731	XM_003439441.2	PREDICTED Oreochromis niloticus enhancer of mRNA-decapping protein 4-like (LOC100697660), transcript variant X1, mRNA	0	-2.60897	1.03692	2.70528
gi|542219068|ref|XM_005449452.1|	LG7	8597471	8601217	XM_005449452.1	PREDICTED Oreochromis niloticus myocyte-specific enhancer factor 2C-like (LOC100706088), transcript variant X2, mRNA	0	3.70416	8.943	2.41432
gi|542219070|ref|XM_005449453.1|	LG7	8597471	8601217	XM_005449453.1	PREDICTED Oreochromis niloticus myocyte-specific enhancer factor 2C-like (LOC100706088), transcript variant X3, mRNA	0	4.21278	8.49439	2.01634
gi|542219074|ref|XM_005449454.1|	LG7	8597471	8601217	XM_005449454.1	PREDICTED Oreochromis niloticus myocyte-specific enhancer factor 2C-like (LOC100706088), transcript variant X4, mRNA	0	4.40359	8.25938	1.8756
gi|542219211|ref|XM_003439488.2|	LG7	9797274	9797003	XM_003439488.2	PREDICTED Oreochromis niloticus proteasome subunit beta type-7-like (LOC100709757), transcript variant X1, mRNA	0	-3.49767	24.1221	84.3714
gi|542219253|ref|XM_005449522.1|	LG7	10074783	10076083	XM_005449522.1	PREDICTED Oreochromis niloticus interleukin-6 receptor subunit beta-like (LOC100706260), transcript variant X2, mRNA	0	-3.92481	2.35482	9.24221
gi|542219257|ref|XM_005449524.1|	LG7	10074783	10076083	XM_005449524.1	PREDICTED Oreochromis niloticus interleukin-6 receptor subunit beta-like (LOC100706260), transcript variant X4, mRNA	0	-3.59654	2.41337	8.67977
gi|542219341|ref|XM_005449561.1|	LG15	18437320	18436421	XM_005449561.1	PREDICTED Oreochromis niloticus eyes absent homolog 4 (Drosophila) (eya4), transcript variant X3, mRNA	0	3.16129	13.1742	4.16734
gi|542219885|ref|XM_005449772.1|	LG15	23032382	23033189	XM_005449772.1	PREDICTED Oreochromis niloticus peptidyl-prolyl cis-trans isomerase FKBP1B-like (LOC100708505), transcript variant X2, mRNA	0	2.9154	15.5423	5.3311
gi|542220071|ref|XM_005449840.1|	LG15	26258829	26260244	XM_005449840.1	PREDICTED Oreochromis niloticus kinesin-like protein KIF13B-like (LOC100711011), transcript variant X2, mRNA	0	-3.88718	1.06833	4.15279
gi|542220073|ref|XM_005449841.1|	LG15	26257361	26258695	XM_005449841.1	PREDICTED Oreochromis niloticus kinesin-like protein KIF13B-like (LOC100711011), transcript variant X3, mRNA	0	-3.62887	1.03605	3.75968
gi|542220670|ref|XM_005450072.1|	#N/A	7176523	7177764	XM_005450072.1	PREDICTED Oreochromis niloticus zinc finger CCCH domain-containing protein 13-like (LOC100700170), mRNA	0	-5.33222	2.36885	12.6312
gi|542220735|ref|XM_005450098.1|	#N/A	7044476	7046156	XM_005450098.1	PREDICTED Oreochromis niloticus ATP-binding cassette sub-family B member 6, mitochondrial-like (LOC100696961), mRNA	0	-8.60462	1.86283	16.0289
gi|542220768|ref|XM_005450106.1|	LG5	7235623	7236658	XM_005450106.1	PREDICTED Oreochromis niloticus thioredoxin reductase 3 (txnrd3), transcript variant X2, mRNA	0	-6.4882	1.17769	7.64109
gi|542221087|ref|XM_005450229.1|	LG5	10760009	10758982	XM_005450229.1	PREDICTED Oreochromis niloticus 6-phosphofructo-2-kinase/fructose-2,6-bisphosphatase 4-like (LOC100703249), transcript variant X3, mRNA	0	-2.05559	2.04111	4.19568
gi|542221091|ref|XM_003442661.2|	LG5	10760009	10758982	XM_003442661.2	PREDICTED Oreochromis niloticus 6-phosphofructo-2-kinase/fructose-2,6-bisphosphatase 4-like (LOC100703249), transcript variant X1, mRNA	0	-2.02083	2.34664	4.74215
gi|542221102|ref|XM_003442665.2|	LG5	10840000	10838902	XM_003442665.2	PREDICTED Oreochromis niloticus mitochondrial intermembrane space import and assembly protein 40-like (LOC100704237), mRNA	0	-2.29855	2.44632	5.62299
gi|542221118|ref|XM_005450240.1|	LG5	10934269	10935599	XM_005450240.1	PREDICTED Oreochromis niloticus UPF0361 protein C3orf37 homolog (LOC100704598), transcript variant X2, mRNA	0	-2.90448	1.43087	4.15593
gi|542221256|ref|XM_005450299.1|	LG5	12212744	12212968	XM_005450299.1	PREDICTED Oreochromis niloticus 26S proteasome non-ATPase regulatory subunit 6-like (LOC100709236), transcript variant X2, mRNA	0	-4.91388	4.3437	21.3444
gi|542221373|ref|XM_003442704.2|	LG5	12741187	12738859	XM_003442704.2	PREDICTED Oreochromis niloticus ubiquitin-conjugating enzyme E2 R2-like (LOC100691525), transcript variant X1, mRNA	0	-2.69396	2.37928	6.40969
gi|542221382|ref|XM_003442710.2|	LG5	6903796	6904028	XM_003442710.2	PREDICTED Oreochromis niloticus phenazine biosynthesis-like domain-containing protein 2-like (LOC100693149), mRNA	0	2.59493	5.23822	2.01863
gi|542221409|ref|XM_005450357.1|	LG16-21	28053474	28052464	XM_005450357.1	PREDICTED Oreochromis niloticus interleukin-10 receptor subunit beta-like (LOC100691527), mRNA	0	-3.03991	4.75625	14.4586
gi|542221411|ref|XM_005450358.1|	LG16-21	28038590	28038261	XM_005450358.1	PREDICTED Oreochromis niloticus uncharacterized LOC100691258 (LOC100691258), mRNA	0	-3.43581	5.46417	18.7738
gi|542221435|ref|XM_005450369.1|	LG16-21	28182236	28180123	XM_005450369.1	PREDICTED Oreochromis niloticus uncharacterized LOC102078853 (LOC102078853), mRNA	0	-5.73995	1.02075	5.85907
gi|542221437|ref|XM_005450370.1|	LG16-21	28185641	28185029	XM_005450370.1	PREDICTED Oreochromis niloticus interleukin-20 receptor subunit alpha-like (LOC100692337), mRNA	0	-5.28347	1.91577	10.1219
gi|542221997|ref|XM_005450594.1|	LG11	12940912	12942201	XM_005450594.1	PREDICTED Oreochromis niloticus F-box only protein 32-like (LOC100711101), transcript variant X6, mRNA	0	-3.06625	40.8126	125.142
gi|542222005|ref|XM_005450597.1|	LG11	12977628	12979464	XM_005450597.1	PREDICTED Oreochromis niloticus protein SOGA3-like (LOC100706641), transcript variant X3, mRNA	0	-2.01055	1.15384	2.31986
gi|542222229|ref|XM_005450680.1|	LG11	13197499	13197310	XM_005450680.1	PREDICTED Oreochromis niloticus nuclear receptor coactivator 7-like (LOC100689923), mRNA	0	4.40637	42.263	9.59134
gi|542222267|ref|XM_005450694.1|	LG22	15694978	15695731	XM_005450694.1	PREDICTED Oreochromis niloticus CTP synthase 1-like (LOC100708787), transcript variant X2, mRNA	0	-2.40027	2.44205	5.86159
gi|542222533|ref|XM_005450794.1|	LG22	20471716	20465838	XM_005450794.1	PREDICTED Oreochromis niloticus growth factor receptor-bound protein 10-like (LOC100694675), transcript variant X2, mRNA	0	-2.87221	6.25752	17.9729
gi|542222535|ref|XM_005450795.1|	LG22	20471716	20465838	XM_005450795.1	PREDICTED Oreochromis niloticus growth factor receptor-bound protein 10-like (LOC100694675), transcript variant X3, mRNA	0	-2.38568	6.19758	14.7854
gi|542222537|ref|XM_005450796.1|	LG22	20471716	20465838	XM_005450796.1	PREDICTED Oreochromis niloticus growth factor receptor-bound protein 10-like (LOC100694675), transcript variant X4, mRNA	0	-2.41177	6.24212	15.0545
gi|542222650|ref|XM_005450845.1|	LG13	27925285	27923927	XM_005450845.1	PREDICTED Oreochromis niloticus ClpX caseinolytic peptidase X homolog (E. coli) (clpx), transcript variant X2, mRNA	0	-2.38404	8.05924	19.2135
gi|542222853|ref|XM_003443882.2|	LG13	29390555	29389036	XM_003443882.2	PREDICTED Oreochromis niloticus HMG box-containing protein 1-like (LOC100700002), transcript variant X1, mRNA	0	-4.27598	3.23019	13.8122
gi|542222989|ref|XM_005450973.1|	LG13	30043765	30044393	XM_005450973.1	PREDICTED Oreochromis niloticus bisphosphoglycerate mutase-like (LOC100708072), transcript variant X2, mRNA	0	2.08996	8.91638	4.26629
gi|542223430|ref|XM_005451137.1|	LG23	6218524	6220675	XM_005451137.1	PREDICTED Oreochromis niloticus zinc finger protein 648-like (LOC102078887), mRNA	0	2.03144	12.9753	6.38726
gi|542223552|ref|XM_005451185.1|	LG23	7420761	7421459	XM_005451185.1	PREDICTED Oreochromis niloticus cysteine protease ATG4B-like (LOC100695737), transcript variant X2, mRNA	0	-12.9823	1.23209	15.9952
gi|542223687|ref|XM_005451241.1|	LG23	8412910	8410518	XM_005451241.1	PREDICTED Oreochromis niloticus ubiquitin-protein ligase E3A-like (LOC100696261), transcript variant X2, mRNA	0	-5.47677	2.0067	10.9902
gi|542223719|ref|XM_005451255.1|	LG23	3795149	3794774	XM_005451255.1	PREDICTED Oreochromis niloticus uncharacterized LOC102076040 (LOC102076040), mRNA	0	-2.19427	1.07283	2.35407
gi|542223725|ref|XM_005451258.1|	LG23	3948541	3946759	XM_005451258.1	PREDICTED Oreochromis niloticus NACHT, LRR and PYD domains-containing protein 3-like (LOC100702622), mRNA	0	-2.3259	1.11659	2.59707
gi|542223729|ref|XM_005451260.1|	LG23	4256654	4255582	XM_005451260.1	PREDICTED Oreochromis niloticus protein NLRC3-like (LOC102076762), mRNA	0	-2.06542	3.09875	6.40022
gi|542223745|ref|XM_005451267.1|	LG23	8354059	8353188	XM_005451267.1	PREDICTED Oreochromis niloticus transmembrane protein 131-like (LOC100695738), mRNA	0	-3.01281	4.32357	13.0261
gi|542223946|ref|XM_003444337.2|	LG7	20923321	20921995	XM_003444337.2	PREDICTED Oreochromis niloticus E3 ubiquitin-protein ligase RNF170-like (LOC100709059), mRNA	0	-2.05284	2.3745	4.87447
gi|542224273|ref|XM_005451466.1|	LG12	29164508	29165340	XM_005451466.1	PREDICTED Oreochromis niloticus peroxisomal NADH pyrophosphatase NUDT12-like (LOC100695212), mRNA	0	-2.95545	1.67012	4.93595
gi|542224373|ref|XM_003444457.2|	LG12	30016017	30015103	XM_003444457.2	PREDICTED Oreochromis niloticus protein SET-like (LOC100696975), mRNA	0	-3.18312	5.06934	16.1363
gi|542224471|ref|XM_003444475.2|	LG12	31899172	31899422	XM_003444475.2	PREDICTED Oreochromis niloticus G-rich sequence factor 1-like (LOC100701818), transcript variant X1, mRNA	0	-2.17654	3.92089	8.53398
gi|542224480|ref|XM_005451540.1|	LG12	31910064	31909774	XM_005451540.1	PREDICTED Oreochromis niloticus RUN and FYVE domain-containing protein 2-like (LOC102082082), mRNA	3.49e-26	-8.07486	1.48034	11.9535
gi|542224602|ref|XM_005451585.1|	LG17	19625736	19627678	XM_005451585.1	PREDICTED Oreochromis niloticus ADP-ribosylation factor GTPase-activating protein 3-like (LOC100695650), transcript variant X2, mRNA	0	-2.59166	1.07523	2.78664
gi|542224937|ref|XM_005451715.1|	LG17	23961130	23958304	XM_005451715.1	PREDICTED Oreochromis niloticus neural Wiskott-Aldrich syndrome protein-like (LOC100693780), mRNA	0	-2.29606	1.99106	4.5716
gi|542225157|ref|XM_005451803.1|	LG17	29566938	29566592	XM_005451803.1	PREDICTED Oreochromis niloticus RNA polymerase II-associated protein 3-like (LOC100710493), transcript variant X1, mRNA	0	-3.77604	1.26475	4.77573
gi|542225159|ref|XM_005451804.1|	LG17	29566938	29566592	XM_005451804.1	PREDICTED Oreochromis niloticus RNA polymerase II-associated protein 3-like (LOC100710493), transcript variant X2, mRNA	0	-2.65704	1.70354	4.52637
gi|542225217|ref|XM_003445111.2|	LG17	30394043	30393786	XM_003445111.2	PREDICTED Oreochromis niloticus tetratricopeptide repeat protein 4-like (LOC100691896), transcript variant X1, mRNA	0	-2.05116	1.81178	3.71625
gi|542225251|ref|XM_003445118.2|	LG17	30825154	30823950	XM_003445118.2	PREDICTED Oreochromis niloticus influenza virus NS1A-binding protein homolog A-like (LOC100693781), transcript variant X1, mRNA	0	-3.63763	3.69432	13.4386
gi|542225550|ref|XM_003445304.2|	LG16-21	20368048	20369767	XM_003445304.2	PREDICTED Oreochromis niloticus charged multivesicular body protein 2b-like (LOC100697869), mRNA	0	-6.28068	4.874	30.612
gi|542225894|ref|XM_003446059.2|	LG12	18775566	18776902	XM_003446059.2	PREDICTED Oreochromis niloticus mothers against decapentaplegic homolog 4-like (LOC100700558), transcript variant 1, mRNA	0	-3.23966	2.18125	7.06649
gi|542226451|ref|XM_005452284.1|	#N/A	494595	495833	XM_005452284.1	PREDICTED Oreochromis niloticus myc box-dependent-interacting protein 1-like (LOC100703344), transcript variant X3, mRNA	0	2.05981	2.96231	1.43814
gi|542226543|ref|XM_005452320.1|	#N/A	1417671	1415609	XM_005452320.1	PREDICTED Oreochromis niloticus basic helix-loop-helix transcription factor scleraxis-like (LOC100708977), mRNA	0	2.05405	6.09735	2.96845
gi|542226637|ref|XM_003446549.2|	#N/A	3569535	3569843	XM_003446549.2	PREDICTED Oreochromis niloticus sodium/potassium-transporting ATPase subunit alpha-1-like (LOC100699477), mRNA	0	2.86695	9.2619	3.23058
gi|542226652|ref|XM_003446609.2|	#N/A	3928918	3925660	XM_003446609.2	PREDICTED Oreochromis niloticus filamin A-interacting protein 1-like (LOC100693076), transcript variant X1, mRNA	0	2.26428	2.85582	1.26125
gi|542226687|ref|XM_005452372.1|	#N/A	517520	517836	XM_005452372.1	PREDICTED Oreochromis niloticus tubulin alpha chain-like (LOC100704425), mRNA	0	-2.12793	7.00043	14.8964
gi|542226719|ref|XM_003446639.2|	LG15	4502714	4504741	XM_003446639.2	PREDICTED Oreochromis niloticus BTB (POZ) domain containing 9 (btbd9), mRNA	0	-2.66243	4.58949	12.2192
gi|542226825|ref|XM_003446628.2|	LG15	6314125	6312285	XM_003446628.2	PREDICTED Oreochromis niloticus cell cycle control protein 50A-like (LOC100697689), transcript variant 2, mRNA	0	-5.85282	2.65676	15.5496
gi|542227320|ref|XM_005452616.1|	#N/A	2571733	2570752	XM_005452616.1	PREDICTED Oreochromis niloticus EH domain-binding protein 1-like protein 1-like (LOC100709607), transcript variant X4, mRNA	0	2.67708	3.51741	1.3139
gi|542227322|ref|XM_005452617.1|	#N/A	2571733	2570752	XM_005452617.1	PREDICTED Oreochromis niloticus EH domain-binding protein 1-like protein 1-like (LOC100709607), transcript variant X5, mRNA	0	2.20881	3.29889	1.49352
gi|542227450|ref|XM_005452664.1|	#N/A	3488627	3488989	XM_005452664.1	PREDICTED Oreochromis niloticus lissencephaly-1 homolog B-like (LOC100699478), transcript variant X2, mRNA	0	-2.39507	2.7358	6.55245
gi|542227452|ref|XM_005452665.1|	#N/A	3488627	3488989	XM_005452665.1	PREDICTED Oreochromis niloticus lissencephaly-1 homolog B-like (LOC100699478), transcript variant X3, mRNA	0	-2.22041	3.07601	6.82999
gi|542227472|ref|XM_003446975.2|	#N/A	3606671	3607072	XM_003446975.2	PREDICTED Oreochromis niloticus chaperonin containing TCP1, subunit 6A (zeta 1) (cct6a), transcript variant 2, mRNA	0	-2.00845	11.2647	22.6246
gi|542228168|ref|XM_005452928.1|	LG16-21	16175236	16174302	XM_005452928.1	PREDICTED Oreochromis niloticus cytoplasmic dynein 1 intermediate chain 2-like (LOC100702273), transcript variant X2, mRNA	0	-2.69074	1.14524	3.08155
gi|542228170|ref|XM_005452929.1|	LG16-21	16175236	16174302	XM_005452929.1	PREDICTED Oreochromis niloticus cytoplasmic dynein 1 intermediate chain 2-like (LOC100702273), transcript variant X3, mRNA	0	-2.65399	1.19755	3.17828
gi|542228172|ref|XM_003447317.2|	LG16-21	16175236	16174302	XM_003447317.2	PREDICTED Oreochromis niloticus cytoplasmic dynein 1 intermediate chain 2-like (LOC100702273), transcript variant X1, mRNA	0	-2.17759	1.35879	2.95889
gi|542228173|ref|XM_005452930.1|	LG16-21	16175236	16174302	XM_005452930.1	PREDICTED Oreochromis niloticus cytoplasmic dynein 1 intermediate chain 2-like (LOC100702273), transcript variant X4, mRNA	0	-2.22533	1.54358	3.43497
gi|542228868|ref|XM_003447570.2|	LG3	16522493	16522216	XM_003447570.2	PREDICTED Oreochromis niloticus prostaglandin reductase 1-like (LOC100702902), mRNA	0	-2.56606	1.32849	3.40899
gi|542229019|ref|XM_003447646.2|	LG2	3291616	3292856	XM_003447646.2	PREDICTED Oreochromis niloticus nuclear factor NF-kappa-B p105 subunit-like (LOC100702187), mRNA	0	-3.25836	1.70174	5.54488
gi|542229036|ref|XM_005453253.1|	LG2	3695943	3697212	XM_005453253.1	PREDICTED Oreochromis niloticus axoneme-associated protein mst101(2)-like (LOC100702458), transcript variant X2, mRNA	0	-2.08574	1.06786	2.22729
gi|542229059|ref|XM_005453264.1|	LG2	3715887	3715393	XM_005453264.1	PREDICTED Oreochromis niloticus matrin-3-like (LOC102075899), mRNA	0	-2.34311	1.02099	2.39229
gi|542229106|ref|XM_005453279.1|	LG19	18938371	18939865	XM_005453279.1	PREDICTED Oreochromis niloticus zinc finger FYVE domain-containing protein 1-like (LOC100704695), transcript variant X2, mRNA	0	-4.21761	1.06934	4.51008
gi|542229155|ref|XM_003447738.2|	LG6	3942201	3942530	XM_003447738.2	PREDICTED Oreochromis niloticus alpha actin (LOC100534411), transcript variant 1, mRNA	0	2.26571	85.1651	37.5886
gi|542229447|ref|XM_005453415.1|	LG19	22154243	22155324	XM_005453415.1	PREDICTED Oreochromis niloticus eukaryotic translation initiation factor 5-like (LOC100695138), mRNA	0	-2.08186	8.12297	16.9109
gi|542229605|ref|XM_005453479.1|	LG5	24646395	24647028	XM_005453479.1	PREDICTED Oreochromis niloticus twinfilin-2-like (LOC100699034), transcript variant X2, mRNA	0	-2.25281	55.3647	124.726
gi|542229619|ref|XM_005453485.1|	LG5	24653214	24654246	XM_005453485.1	PREDICTED Oreochromis niloticus cytokine-inducible SH2-containing protein-like (LOC100702013), transcript variant X2, mRNA	0	-11.7836	1.11381	13.1247
gi|542229669|ref|XM_005453505.1|	LG5	25017864	25018734	XM_005453505.1	PREDICTED Oreochromis niloticus TAR DNA-binding protein 43-like (LOC100704166), transcript variant X3, mRNA	0	-3.15299	3.50769	11.0597
gi|542229830|ref|XM_005453566.1|	LG5	26139374	26141793	XM_005453566.1	PREDICTED Oreochromis niloticus sodium- and chloride-dependent GABA transporter 2-like (LOC100706029), transcript variant X5, mRNA	0	-2.00698	1.10699	2.22169
gi|542229944|ref|XM_005453608.1|	LG5	26922522	26924124	XM_005453608.1	PREDICTED Oreochromis niloticus complement C1q subcomponent subunit C-like (LOC102078117), mRNA	0	4.05248	4.10588	1.01318
gi|542230345|ref|XM_005453761.1|	LG8-24	25883674	25879440	XM_005453761.1	PREDICTED Oreochromis niloticus nuclear factor erythroid 2-related factor 1-like (LOC100704701), transcript variant X4, mRNA	0	-4.61181	1.09006	5.02713
gi|542230418|ref|XM_005453785.1|	LG8-24	26949046	26947527	XM_005453785.1	PREDICTED Oreochromis niloticus next to BRCA1 gene 1 protein-like (LOC100702999), transcript variant X2, mRNA	0	-2.67755	1.29801	3.47548
gi|542230441|ref|XM_005453791.1|	LG8-24	27263773	27261749	XM_005453791.1	PREDICTED Oreochromis niloticus pleckstrin homology domain-containing family M member 1-like (LOC100704351), mRNA	0	-3.69903	1.04168	3.85321
gi|542230464|ref|XM_003448856.2|	LG22	20805214	20807053	XM_003448856.2	PREDICTED Oreochromis niloticus coiled-coil domain-containing protein 126-like (LOC100692357), mRNA	0	-3.75117	1.71138	6.41966
gi|542230570|ref|XM_005453837.1|	LG22	21480369	21481280	XM_005453837.1	PREDICTED Oreochromis niloticus cyclic AMP-responsive element-binding protein 5-like (LOC100707290), transcript variant X6, mRNA	0	2.03693	3.89555	1.91246
gi|542230704|ref|XM_003448930.2|	LG22	23782224	23781793	XM_003448930.2	PREDICTED Oreochromis niloticus glutathione S-transferase A-like (LOC100689761), mRNA	0	3.03016	5.13321	1.69404
gi|542230794|ref|XM_005453928.1|	LG22	23824968	23824660	XM_005453928.1	PREDICTED Oreochromis niloticus glutathione S-transferase A-like (LOC100690298), mRNA	0	2.21148	21.8149	9.86439
gi|542230900|ref|XM_005453970.1|	#N/A	2151480	2149182	XM_005453970.1	PREDICTED Oreochromis niloticus lysine-specific demethylase 4B-like (LOC100703178), mRNA	0	2.53076	2.83549	1.12041
gi|542231068|ref|XM_003449031.2|	#N/A	3228436	3229807	XM_003449031.2	PREDICTED Oreochromis niloticus arrestin domain-containing protein 2-like (LOC100696101), transcript variant X1, mRNA	0	-3.18035	14.5713	46.3418
gi|542231103|ref|XM_005454052.1|	#N/A	3427432	3428105	XM_005454052.1	PREDICTED Oreochromis niloticus serine-threonine kinase receptor-associated protein-like (LOC100696995), mRNA	0	-3.27611	2.45355	8.03809
gi|542231325|ref|XM_005454138.1|	LG20	22653514	22651996	XM_005454138.1	PREDICTED Oreochromis niloticus cold shock domain containing E1, RNA-binding (csde1), transcript variant X2, mRNA	0	-2.9219	8.4495	24.6886
gi|542231331|ref|XM_005454141.1|	LG20	22653514	22651996	XM_005454141.1	PREDICTED Oreochromis niloticus cold shock domain containing E1, RNA-binding (csde1), transcript variant X5, mRNA	0	-3.1441	8.32334	26.1694
gi|542231543|ref|XM_005454220.1|	#N/A	2282678	2282497	XM_005454220.1	PREDICTED Oreochromis niloticus cytosolic carboxypeptidase 1-like (LOC102082593), mRNA	0	2.85434	4.61406	1.6165
gi|542231596|ref|XM_005454243.1|	#N/A	2762550	2763339	XM_005454243.1	PREDICTED Oreochromis niloticus transcriptional repressor CTCF-like (LOC100706665), transcript variant X1, mRNA	0	-2.0329	1.43563	2.9185
gi|542231616|ref|XM_003449181.2|	#N/A	2876511	2877385	XM_003449181.2	PREDICTED Oreochromis niloticus protein phosphatase 6, regulatory subunit 3 (ppp6r3), transcript variant X1, mRNA	0	-2.08909	1.46826	3.06734
gi|542231809|ref|XM_003449329.2|	LG14	5147349	5146559	XM_003449329.2	PREDICTED Oreochromis niloticus SID1 transmembrane family, member 2 (sidt2), transcript variant X1, mRNA	0	-5.93048	1.55189	9.20343
gi|542231810|ref|XM_005454325.1|	LG14	5147349	5146559	XM_005454325.1	PREDICTED Oreochromis niloticus SID1 transmembrane family, member 2 (sidt2), transcript variant X2, mRNA	0	-5.11839	1.61988	8.29119
gi|542231861|ref|XM_005454342.1|	LG14	6661777	6662198	XM_005454342.1	PREDICTED Oreochromis niloticus RNA-binding protein FUS-like (LOC100703628), mRNA	0	-2.14382	6.06704	13.0066
gi|542231876|ref|XM_005454348.1|	LG14	6691237	6689955	XM_005454348.1	PREDICTED Oreochromis niloticus cullin-3-like (LOC100710156), transcript variant X2, mRNA	0	-2.58767	2.04901	5.30217
gi|542231987|ref|XM_005454389.1|	LG3	11248080	11247664	XM_005454389.1	PREDICTED Oreochromis niloticus cornifelin homolog B-like (LOC100710777), transcript variant X2, mRNA	0	-2.04427	2.84984	5.82583
gi|542232199|ref|XM_005454467.1|	LG7	12069751	12067354	XM_005454467.1	PREDICTED Oreochromis niloticus phosphatidylinositol 3-kinase regulatory subunit alpha-like (LOC100691647), transcript variant X5, mRNA	0	-2.00253	9.58878	19.2018
gi|542232256|ref|XM_005454493.1|	LG7	12746221	12745598	XM_005454493.1	PREDICTED Oreochromis niloticus disabled homolog 2-like (LOC100698597), transcript variant X2, mRNA	0	-2.10362	1.04516	2.19861
gi|542232299|ref|XM_005454506.1|	LG7	13059868	13058261	XM_005454506.1	PREDICTED Oreochromis niloticus ankyrin repeat family A protein 2-like (LOC100707904), transcript variant X2, mRNA	0	-2.10101	1.04184	2.18892
gi|542232481|ref|XM_005454569.1|	LG10	1817436	1818274	XM_005454569.1	PREDICTED Oreochromis niloticus junctional adhesion molecule C-like (LOC100706563), mRNA	0	-2.51198	1.55614	3.909
gi|542232545|ref|XM_005454592.1|	LG10	2502735	2501834	XM_005454592.1	PREDICTED Oreochromis niloticus ubiquitin specific peptidase 25 (usp25), transcript variant X4, mRNA	0	-5.48021	2.75636	15.1054
gi|542232549|ref|XM_005454594.1|	LG10	2502735	2501834	XM_005454594.1	PREDICTED Oreochromis niloticus ubiquitin specific peptidase 25 (usp25), transcript variant X6, mRNA	0	-5.11618	2.53254	12.9569
gi|542232618|ref|XM_005454617.1|	LG15	14122287	14121444	XM_005454617.1	PREDICTED Oreochromis niloticus sorting nexin-3-like (LOC100696105), transcript variant X3, mRNA	0	-2.65063	6.97475	18.4875
gi|542232620|ref|XM_005454618.1|	LG15	14214649	14217897	XM_005454618.1	PREDICTED Oreochromis niloticus forkhead box O3 (foxo3), mRNA	0	-3.50487	17.3109	60.6724
gi|542232991|ref|XM_003449987.2|	LG6	23310669	23312889	XM_003449987.2	PREDICTED Oreochromis niloticus tropomodulin-1-like (LOC100705692), transcript variant X1, mRNA	0	2.91876	3.48735	1.19481
gi|542233028|ref|XM_003449955.2|	LG6	23615129	23616654	XM_003449955.2	PREDICTED Oreochromis niloticus vacuolar protein sorting-associated protein 37A-like (LOC100697167), transcript variant X1, mRNA	0	-3.60756	2.05142	7.40061
gi|542233094|ref|XM_003449966.2|	LG6	24348519	24349242	XM_003449966.2	PREDICTED Oreochromis niloticus heme oxygenase 2-like (LOC100700023), transcript variant X1, mRNA	0	-2.06434	3.0329	6.26092
gi|542233095|ref|XM_005454799.1|	LG6	24348519	24349242	XM_005454799.1	PREDICTED Oreochromis niloticus heme oxygenase 2-like (LOC100700023), transcript variant X2, mRNA	0	-2.25785	1.98437	4.48041
gi|542233574|ref|XM_005454978.1|	#N/A	2824519	2825576	XM_005454978.1	PREDICTED Oreochromis niloticus peripheral myelin protein 22-like (LOC100701746), transcript variant X2, mRNA	0	3.35489	5.24202	1.5625
gi|542233938|ref|XM_003450252.2|	LG11	25483944	25484777	XM_003450252.2	PREDICTED Oreochromis niloticus von Willebrand factor D and EGF domain-containing protein-like (LOC100690390), mRNA	0	3.8744	4.71527	1.21703
gi|542234161|ref|XM_003450344.2|	LG3	2453622	2453025	XM_003450344.2	PREDICTED Oreochromis niloticus ubiquitin thioesterase OTUB1-like (LOC100693269), mRNA	0	-2.62412	16.0067	42.0033
gi|542234279|ref|XM_005455239.1|	LG3	2544264	2543978	XM_005455239.1	PREDICTED Oreochromis niloticus uncharacterized LOC102076432 (LOC102076432), mRNA	0	-3.86992	1.06395	4.11739
gi|542234323|ref|XM_005455259.1|	LG11	21121623	21122724	XM_005455259.1	PREDICTED Oreochromis niloticus apolipoprotein Eb-like (LOC100699941), mRNA	0	3.19195	4.69234	1.47005
gi|542234427|ref|XM_005455294.1|	LG11	22232979	22237472	XM_005455294.1	PREDICTED Oreochromis niloticus serine/threonine-protein kinase 40-like (LOC100703453), transcript variant X4, mRNA	0	2.7916	6.34009	2.27113
gi|542234547|ref|XM_003450530.2|	LG11	23660092	23659709	XM_003450530.2	PREDICTED Oreochromis niloticus hepcidin-like (LOC100698871), mRNA	0	-10.7064	2.67603	28.6507
gi|542234581|ref|XM_005455353.1|	LG11	22417230	22416772	XM_005455353.1	PREDICTED Oreochromis niloticus guanine nucleotide binding protein-like 2 (nucleolar) (gnl2), mRNA	0	-2.38122	15.9529	37.9874
gi|542234606|ref|XM_003450590.2|	LG11	18349831	18349173	XM_003450590.2	PREDICTED Oreochromis niloticus folliculin-like (LOC100692007), mRNA	0	-4.24063	3.93878	16.7029
gi|542234634|ref|XM_005455374.1|	LG11	18456897	18457520	XM_005455374.1	PREDICTED Oreochromis niloticus sushi, von Willebrand factor type A, EGF and pentraxin domain-containing protein 1-like (LOC100698418), mRNA	0	-2.19434	1.65338	3.62807
gi|542234718|ref|XM_003450687.2|	LG11	18952203	18951206	XM_003450687.2	PREDICTED Oreochromis niloticus C-type lectin domain family 9 member A-like (LOC100696287), transcript variant 1, mRNA	0	2.13835	4.64736	2.17334
gi|542234748|ref|XM_005455415.1|	LG11	19069522	19071240	XM_005455415.1	PREDICTED Oreochromis niloticus chloride channel protein 1-like (LOC100703549), transcript variant X1, mRNA	0	2.59727	15.0657	5.80059
gi|542234893|ref|XM_005455475.1|	LG11	19591083	19591910	XM_005455475.1	PREDICTED Oreochromis niloticus ubiquitin specific peptidase 5 (isopeptidase T) (usp5), transcript variant X2, mRNA	0	-8.30828	1.48219	12.3144
gi|542235271|ref|XM_003450737.2|	LG17	26356332	26357316	XM_003450737.2	PREDICTED Oreochromis niloticus tetraspanin-6-like (LOC100709450), mRNA	0	-2.18801	4.00213	8.75668
gi|542235385|ref|XM_005455678.1|	LG1	568587	568931	XM_005455678.1	PREDICTED Oreochromis niloticus secretory carrier-associated membrane protein 2-like (LOC100692191), transcript variant X3, mRNA	0	-6.60618	1.27289	8.40896
gi|542235449|ref|XM_003450786.2|	LG1	932169	931930	XM_003450786.2	PREDICTED Oreochromis niloticus proteasome subunit alpha type-4-like (LOC100700300), transcript variant X1, mRNA	0	-8.67557	8.64681	75.016
gi|542235450|ref|XM_005455706.1|	LG1	932169	931930	XM_005455706.1	PREDICTED Oreochromis niloticus proteasome subunit alpha type-4-like (LOC100700300), transcript variant X2, mRNA	0	-6.70518	4.75366	31.8741
gi|542235685|ref|XM_005455793.1|	LG14	16712151	16713051	XM_005455793.1	PREDICTED Oreochromis niloticus myeloid leukemia factor 1-like (LOC100695413), transcript variant X2, mRNA	0	4.84043	7.77663	1.6066
gi|542236108|ref|XM_003451209.2|	LG19	24908892	24908023	XM_003451209.2	PREDICTED Oreochromis niloticus HECT domain containing 1 (hectd1), transcript variant X1, mRNA	0	-4.12382	2.79798	11.5384
gi|542236109|ref|XM_005455956.1|	LG19	24908892	24908023	XM_005455956.1	PREDICTED Oreochromis niloticus HECT domain containing 1 (hectd1), transcript variant X2, mRNA	0	-4.2078	2.60623	10.9665
gi|542236111|ref|XM_005455957.1|	LG19	24908892	24908023	XM_005455957.1	PREDICTED Oreochromis niloticus HECT domain containing 1 (hectd1), transcript variant X3, mRNA	0	-4.01641	2.73432	10.9821
gi|542236113|ref|XM_005455958.1|	LG19	24908892	24908023	XM_005455958.1	PREDICTED Oreochromis niloticus HECT domain containing 1 (hectd1), transcript variant X4, mRNA	0	-4.11689	2.30797	9.50169
gi|542236223|ref|XM_003451232.2|	LG11	29793626	29793917	XM_003451232.2	PREDICTED Oreochromis niloticus membrane-spanning 4-domains subfamily A member 4A-like (LOC100710866), transcript variant X1, mRNA	0	-2.25624	1.04243	2.35197
gi|542236572|ref|XM_005456142.1|	#N/A	1481754	1483502	XM_005456142.1	PREDICTED Oreochromis niloticus protein transport protein Sec24A-like (LOC100711053), transcript variant X3, mRNA	0	-3.73313	1.66668	6.22191
gi|542236657|ref|XM_003451386.2|	#N/A	2515008	2514509	XM_003451386.2	PREDICTED Oreochromis niloticus proteasome assembly chaperone 1-like (LOC100706404), transcript variant X1, mRNA	0	-6.70483	1.37597	9.22564
gi|542236659|ref|XM_005456167.1|	#N/A	2515008	2514509	XM_005456167.1	PREDICTED Oreochromis niloticus proteasome assembly chaperone 1-like (LOC100706404), transcript variant X2, mRNA	0	-7.24784	1.42308	10.3143
gi|542236664|ref|XM_003451433.2|	#N/A	2585936	2584451	XM_003451433.2	PREDICTED Oreochromis niloticus transducin beta-like protein 2-like (LOC100696203), mRNA	0	-5.89757	1.07707	6.3521
gi|542236667|ref|XM_003451388.2|	#N/A	2615178	2614570	XM_003451388.2	PREDICTED Oreochromis niloticus ZW10, kinetochore associated, homolog (Drosophila) (zw10), mRNA	0	-2.85147	1.17232	3.34283
gi|542236735|ref|XM_005456196.1|	LG7	15231992	15230476	XM_005456196.1	PREDICTED Oreochromis niloticus myomegalin-like (LOC100693979), transcript variant X4, mRNA	0	-4.79368	2.37996	11.4088
gi|542236739|ref|XM_005456198.1|	LG7	15231992	15230476	XM_005456198.1	PREDICTED Oreochromis niloticus myomegalin-like (LOC100693979), transcript variant X6, mRNA	0	-5.15024	1.89052	9.73664
gi|542236829|ref|XM_003451473.2|	LG7	15891740	15890899	XM_003451473.2	PREDICTED Oreochromis niloticus E3 ubiquitin-protein ligase KCMF1-like (LOC100706944), transcript variant X1, mRNA	0	-8.61685	3.20272	27.5974
gi|542237249|ref|XM_005456386.1|	LG5	34017484	34016669	XM_005456386.1	PREDICTED Oreochromis niloticus dynactin subunit 2-like (LOC100711493), transcript variant X4, mRNA	0	-5.43062	1.88896	10.2582
gi|542237304|ref|XM_003451836.2|	LG5	34245651	34246967	XM_003451836.2	PREDICTED Oreochromis niloticus poly(rC)-binding protein 4-like (LOC100691124), transcript variant X1, mRNA	0	-2.87089	3.23771	9.29511
gi|542237374|ref|XM_005456429.1|	LG5	35134566	35135324	XM_005456429.1	PREDICTED Oreochromis niloticus cullin-associated NEDD8-dissociated protein 1-like (LOC100694792), transcript variant X2, mRNA	0	-2.02588	6.34705	12.8584
gi|542237766|ref|XM_005456582.1|	LG13	20654812	20656938	XM_005456582.1	PREDICTED Oreochromis niloticus dnaJ homolog subfamily B member 12-like (LOC100699145), transcript variant X2, mRNA	0	-2.74991	1.93866	5.33115
gi|542237768|ref|XM_005456583.1|	LG13	20650505	20651110	XM_005456583.1	PREDICTED Oreochromis niloticus dnaJ homolog subfamily B member 12-like (LOC100699145), transcript variant X3, mRNA	3.68e-29	-2.30283	2.81758	6.48841
gi|542237770|ref|XM_005456584.1|	LG13	20650505	20651110	XM_005456584.1	PREDICTED Oreochromis niloticus dnaJ homolog subfamily B member 12-like (LOC100699145), transcript variant X4, mRNA	1.23e-21	-2.17463	2.90862	6.32519
gi|542237807|ref|XM_003451960.2|	LG13	20953431	20954099	XM_003451960.2	PREDICTED Oreochromis niloticus annexin A11-like (LOC100702381), transcript variant X1, mRNA	0	2.09836	2.35367	1.12167
gi|542237808|ref|XM_005456597.1|	LG13	20953431	20954099	XM_005456597.1	PREDICTED Oreochromis niloticus annexin A11-like (LOC100702381), transcript variant X2, mRNA	0	2.33741	2.40397	1.02848
gi|542238257|ref|XM_003452090.2|	LG11	1741784	1740711	XM_003452090.2	PREDICTED Oreochromis niloticus 14-3-3 protein zeta/delta-like (LOC100691663), mRNA	0	-2.18814	4.47661	9.79547
gi|542238298|ref|XM_005456784.1|	LG11	2408078	2406894	XM_005456784.1	PREDICTED Oreochromis niloticus uncharacterized LOC100702921 (LOC100702921), mRNA	0	-3.04125	12.8388	39.0459
gi|542238360|ref|XM_005456809.1|	LG6	16634793	16636832	XM_005456809.1	PREDICTED Oreochromis niloticus lysine-specific demethylase 4C-like (LOC100707211), transcript variant X4, mRNA	0	-2.53566	1.78566	4.52782
gi|542238363|ref|XM_005456810.1|	LG6	16605730	16604875	XM_005456810.1	PREDICTED Oreochromis niloticus proteasome-associated protein ECM29 homolog (LOC100706947), transcript variant X2, mRNA	0	-4.92903	2.98876	14.7317
gi|542238522|ref|XM_005456872.1|	LG6	18316003	18318269	XM_005456872.1	PREDICTED Oreochromis niloticus ubiquitin-conjugating enzyme E2 K-like (LOC100704276), transcript variant X2, mRNA	0	-3.71201	2.01852	7.49277
gi|542238524|ref|XM_005456873.1|	LG6	18316004	18318269	XM_005456873.1	PREDICTED Oreochromis niloticus ubiquitin-conjugating enzyme E2 K-like (LOC100704276), transcript variant X3, mRNA	0	-3.24971	2.43376	7.90901
gi|542238526|ref|XM_003452135.2|	LG6	18299289	18296892	XM_003452135.2	PREDICTED Oreochromis niloticus small integral membrane protein 14-like (LOC100704004), transcript variant X1, mRNA	0	-2.64431	1.25651	3.3226
gi|542238782|ref|XM_003452220.2|	LG6	13178969	13179930	XM_003452220.2	PREDICTED Oreochromis niloticus group XIIA secretory phospholipase A2-like (LOC100703555), mRNA	0	-3.47271	2.01894	7.01121
gi|542238929|ref|XM_003452251.2|	LG6	14500322	14499771	XM_003452251.2	PREDICTED Oreochromis niloticus myozenin-2-like (LOC100711322), transcript variant 2, mRNA	0	2.42388	22.8903	9.44364
gi|542239259|ref|XM_005457159.1|	LG17	3427586	3428157	XM_005457159.1	PREDICTED Oreochromis niloticus zinc finger protein 431-like (LOC102077864), partial mRNA	0	-2.71708	1.7718	4.81412
gi|542239270|ref|XM_003452470.2|	LG22	7305634	7302575	XM_003452470.2	PREDICTED Oreochromis niloticus lysosomal thioesterase PPT2-A-like (LOC100703641), mRNA	0	-7.63296	3.33311	25.4415
gi|542239432|ref|XM_003452445.2|	LG22	8582186	8581877	XM_003452445.2	PREDICTED Oreochromis niloticus ictacalcin-like (LOC100696821), mRNA	0	3.12614	34.7933	11.1298
gi|542239433|ref|XM_003452446.2|	LG22	8588713	8588105	XM_003452446.2	PREDICTED Oreochromis niloticus protein S100-A10-like (LOC100697089), mRNA	0	2.02416	5.79009	2.86049
gi|542239493|ref|XM_005457245.1|	LG22	9005384	9004799	XM_005457245.1	PREDICTED Oreochromis niloticus 26S proteasome non-ATPase regulatory subunit 4-like (LOC102080581), mRNA	0	-6.67952	12.6231	84.3162
[truncated: 238 more rows]

## Sheet: liver
Differentially expressed transcripts in the liver between fast- and slow-growing tilapias
Liver fc 2.0 + P<0.001 + RPKM >1 BM THEN SM	associated LG	subjectstart	subjectend	accession no.	description	evalue	fc (BL/SL)	BL	SL
c101760_g1_i1	LG23	14504004	14503765	XP_004916172.1	uncharacterized protein LOC101735049, partial [Xenopus (Silurana) tropicalis]	0	-8.01748	1.6941	13.5824
c10789_g1_i1	#N/A	141225	140920	XP_003459895.2	collagen type IV alpha-3-binding protein-like [Oreochromis niloticus]	0	-2.00246	4.94076	9.89366
c109856_g1_i1	LG7	27308667	27309075	XP_005467533.1	uncharacterized protein LOC100708159 [Oreochromis niloticus]	2.27e-24	3.82251	4.83974	1.26611
c118988_g1_i1	#N/A	346529	346184	XP_005462118.1	zinc finger protein 99-like, partial [Oreochromis niloticus]	1.8e-29	5.39042	6.40912	1.18898
c122849_g1_i1	LG11	21134666	21134025	NP_001129450.1	uncharacterized protein LOC570390 precursor [Danio rerio]	0	2.20056	267.77	121.683
c135173_g1_i1	#N/A	#N/A	#N/A	NP_001135065.1	Mediator of RNA polymerase II transcription subunit 9 [Salmo salar]	0	2.12952	4.64735	2.18234
c138310_g1_i1	#N/A	43850	44110	XP_005462118.1	zinc finger protein 99-like, partial [Oreochromis niloticus]	3.66e-40	2.20267	13.3285	6.05103
c147683_g2_i2	LG4	12149662	12151630	XP_009300147.1	uncharacterized protein LOC101886669 isoform X1 [Danio rerio]	0	3.76474	4.56215	1.21181
c147683_g2_i3	LG4	12149662	12151630	XP_009300147.1	uncharacterized protein LOC101886669 isoform X1 [Danio rerio]	0	3.3429	6.18526	1.85027
c148589_g1_i1	LG11	6798255	6798350	XP_009290467.1	steroid 21-hydroxylase-like [Danio rerio]	0	42.625	695.712	16.3217
c152487_g1_i1	LG2	7936189	7936451	XP_005726529.1	alcohol dehydrogenase class-3-like [Pundamilia nyererei]	0	21.142	53.8088	2.54512
c152735_g1_i1	#N/A	228997	228729	XP_005754847.1	lysozyme C-like [Pundamilia nyererei]	0	2.0478	3096.66	1512.19
c153770_g1_i1	LG8-24	1122889	1123126	XP_004569465.1	electrogenic sodium bicarbonate cotransporter 4-like isoform X4 [Maylandia zebra]	0	7.49503	25.8915	3.45449
c154280_g1_i1	LG18	19038670	19038967	XP_009297187.1	CD59 glycoprotein-like [Danio rerio]	0	8.34017	519.636	62.3052
c154768_g1_i1	#N/A	95790	95587	XP_005453745.1	formin-like protein 1-like [Oreochromis niloticus]	9.93e-24	3.76001	8.46284	2.25075
c156066_g1_i5	#N/A	1168	1408	XP_005466558.1	zinc finger MYM-type protein 1-like [Oreochromis niloticus]	0	3.09886	30.7435	9.9209
c157078_g2_i1	LG11	17690025	17688064	XM_005472752.1	Oreochromis niloticus alpha-1,3/1,6-mannosyltransferase ALG2-like (LOC100701749), transcript variant X2, mRNA	0	2.0156	7.11366	3.52929
c158494_g2_i1	LG2	24510434	24510208	XP_686812.5	cohesin subunit SA-2 isoform X2 [Danio rerio]	0	-2.66243	1.5405	4.10147
c160291_g1_i2	#N/A	4359	4155	XP_003453059.1	E3 ubiquitin-protein ligase RNF5-like [Oreochromis niloticus]	8.53e-19	2.11672	5.42759	2.56415
c160652_g1_i1	LG8-24	27385153	27384682	NP_001180454.1	redox-regulatory protein FAM213A [Danio rerio]	0	3.9719	4.12606	1.03881
c161529_g2_i1	LG17	13481925	13481165	XP_004566527.1	uncharacterized protein MJ0240-like [Maylandia zebra]	0	3.78973	8.81858	2.32697
c161622_g1_i1	#N/A	2651620	2652617	XP_005452680.1	coagulation factor IX-like [Oreochromis niloticus]	0	2.38981	5.79403	2.42448
c161856_g1_i3	LG7	3279568	3279252	XM_005449247.1	Oreochromis niloticus troponin T, fast skeletal muscle isoforms-like (LOC100707421), transcript variant X12, mRNA	0	5.04915	9.54665	1.89074
c162937_g1_i1	LG19	18676355	18676852	XM_003447862.2	Oreochromis niloticus rRNA-processing protein FCF1 homolog (LOC100694422), transcript variant X1, mRNA	0	2.09597	12.9002	6.15478
c164619_g1_i1	#N/A	508185	508590	XP_002938353.2	uncharacterized protein LOC100490320 [Xenopus (Silurana) tropicalis]	0	-4.38871	1.94125	8.51959
c164854_g2_i1	LG1	5213250	5213762	XP_010711657.1	fibronectin [Meleagris gallopavo]	0	-2.47472	3.44384	8.52254
c164854_g2_i2	LG1	5213481	5213762	XP_010711657.1	fibronectin [Meleagris gallopavo]	0	-16.0694	1.03613	16.65
c165839_g2_i1	LG10	2802277	2802744	XM_005454598.1	Oreochromis niloticus transmembrane protease serine 2-like (LOC100711940), transcript variant X1, mRNA	0	3.41654	13.3675	3.91258
c165938_g1_i2	LG5	25090283	25091159	XP_003461600.1	tumor necrosis factor receptor superfamily member 4 [Cavia porcellus]	0	3.82738	95.5741	24.9712
c166266_g1_i4	LG8-24	11206512	11206199	XM_003438454.2	Oreochromis niloticus peroxisomal 2,4-dienoyl-CoA reductase-like (LOC100699352), transcript variant X1, mRNA	0	2.05747	3.71368	1.80497
c166325_g2_i1	LG11	9769346	9769196	XP_003453514.1	hepcidin-like [Oreochromis niloticus]	0	-569.606	21.0637	11998
c167159_g4_i1	#N/A	365697	364701	XP_012567195.1	DNA-directed RNA polymerase I subunit RPA2 [Hydra vulgaris]	0	3.52428	5.129	1.45533
c168224_g1_i1	LG2	9121402	9121879	NP_001093575.1	ribonuclease like 2 precursor [Danio rerio]	0	7.40576	1330.07	179.6
c168897_g1_i1	LG22	2530765	2531413	XP_006794495.1	perforin-1-like [Neolamprologus brichardi]	0	-3.29812	6.5667	21.6578
c169507_g2_i2	#N/A	69405	70595	XP_002443080.1	hypothetical protein SORBIDRAFT_08g007680 [Sorghum bicolor]	3.33e-36	2.35477	3.66819	1.55777
c169785_g4_i1	LG8-24	2234278	2234643	NP_056790.1	Pol polyprotein [Gibbon ape leukemia virus]	0	5.68095	29.4227	5.17919
c169920_g1_i1	LG6	23874703	23875944	XM_005454786.1	Oreochromis niloticus programmed cell death protein 4-like (LOC100697963), transcript variant X2, mRNA	0	3.20524	5.77922	1.80305
c170030_g1_i1	#N/A	761	1429	XP_005475462.1	interleukin-1 receptor type 1-like [Oreochromis niloticus]	0	-2.62588	2.18231	5.73049
c170191_g3_i2	#N/A	35313	34943	XP_005950240.1	olfactory receptor 51G1-like [Haplochromis burtoni]	0	-2.03188	2.86469	5.82071
c170704_g1_i1	LG15	7521313	7521788	XP_005937698.1	protein NLRC3-like isoform X2 [Haplochromis burtoni]	0	2.05223	4.47538	2.18074
c170839_g1_i2	#N/A	109282	109009	XP_005452249.1	receptor-type tyrosine-protein phosphatase gamma-like [Oreochromis niloticus]	3.81e-06	-2.04	1.0782	2.19953
c171045_g1_i1	LG4	15168549	15169220	XP_005452439.1	epithelial cell transforming sequence 2 oncogene-like [Oreochromis niloticus]	0	2.6492	8.01222	3.02439
c171334_g1_i1	LG20	11081038	11082548	XP_005926249.1	glucose-6-phosphate 1-dehydrogenase-like isoform X1 [Haplochromis burtoni]	0	-2.33437	5.31997	12.4188
c171585_g1_i1	LG20	12313522	12315059	NP_001072058.1	cat eye syndrome candidate region 5 protein [Takifugu rubripes]	0	5.22995	8.59834	1.64406
c171602_g1_i1	LG22	6724803	6724546	XP_005739860.1	elongation factor 1-alpha-like [Pundamilia nyererei]	0	3.46117	9.58234	2.76853
c171611_g3_i2	LG7	36697115	36697545	XM_003453580.2	Oreochromis niloticus U4/U6 small nuclear ribonucleoprotein Prp4-like (LOC100699324), transcript variant X1, mRNA	0	2.01406	2.85897	1.41951
c171802_g1_i1	LG9	13060484	13061567	XP_006795123.1	nucleolar MIF4G domain-containing protein 1-like isoform X1 [Neolamprologus brichardi]	0	-2.58501	1.05009	2.71448
c171802_g1_i2	LG9	13060484	13061567	XP_006795123.1	nucleolar MIF4G domain-containing protein 1-like isoform X1 [Neolamprologus brichardi]	0	-2.54236	1.09399	2.78132
c171952_g2_i3	LG6	35407517	35407773	XP_011407568.1	zinc finger BED domain-containing protein 1-like [Amphimedon queenslandica]	0	-4.77395	1.66383	7.94305
c172296_g3_i1	LG14	25071544	25072913	XM_005455010.1	Oreochromis niloticus stAR-related lipid transfer protein 13-like (LOC100703546), transcript variant X3, mRNA	0	2.48452	4.55224	1.83224
c172767_g16_i2	LG6	15095504	15095816	XM_005458734.1	Oreochromis niloticus 3-hydroxybutyrate dehydrogenase type 2-like (LOC100710170), transcript variant X2, mRNA	0	10.3142	24.6743	2.39227
c172865_g1_i2	LG2	22325463	22324361	XP_006781702.1	heterogeneous nuclear ribonucleoprotein H-like isoform X1 [Neolamprologus brichardi]	0	2.72731	10.4805	3.8428
c172865_g1_i4	LG2	22325463	22324361	XP_006781702.1	heterogeneous nuclear ribonucleoprotein H-like isoform X1 [Neolamprologus brichardi]	0	2.80093	9.72681	3.47271
c173069_g8_i2	LG11	8405962	8405656	XP_005466474.1	complement C3-like, partial [Oreochromis niloticus]	0	-3.78178	4.10882	15.5386
c173173_g1_i1	LG5	20231481	20233459	XP_003614382.1	hypothetical protein MTR_5g050970 [Medicago truncatula]	0	3.19554	912.878	285.673
c173242_g1_i1	#N/A	635184	635572	XP_005473114.1	leucine-rich repeat-containing protein FAM211B-like [Oreochromis niloticus]	0	3.67005	9.58704	2.61223
c173242_g2_i1	#N/A	635450	636736	XP_005473114.1	leucine-rich repeat-containing protein FAM211B-like [Oreochromis niloticus]	0	2.19024	8.07049	3.68475
c173252_g2_i1	LG1	4941709	4941959	XP_005466881.1	immunoglobulin-like domain-containing receptor 2-like isoform X3 [Oreochromis niloticus]	0	11.4503	17.9146	1.56455
c173611_g2_i1	LG3	3769660	3770017	XP_005810456.1	calcium/calmodulin-dependent protein kinase II inhibitor 1-like isoform X1 [Xiphophorus maculatus]	0	-3.71672	2.44767	9.09732
c173783_g1_i3	LG22	8286872	8286222	NP_001038400.1	uncharacterized protein LOC560648 [Danio rerio]	0	2.19389	2.82402	1.28722
c173876_g1_i1	#N/A	342418	341582	XP_006800431.1	uncharacterized protein LOC102795214 [Neolamprologus brichardi]	0	2.22104	183.019	82.4024
c173879_g1_i1	LG16-21	2183171	2183770	XP_005454114.1	glutathione synthetase-like isoform X1 [Oreochromis niloticus]	6.4e-16	2.19304	4.0884	1.86426
c174002_g1_i7	LG6	19414101	19413061	XP_003447968.1	serine hydrolase-like protein-like isoform X1 [Oreochromis niloticus]	0	5.02924	5.59786	1.11306
c174349_g3_i3	LG9	15409110	15408212	XP_004543930.1	platelet-derived growth factor D-like isoform X1 [Maylandia zebra]	0	27.4327	44.4092	1.61884
c174446_g6_i1	LG6	24937651	24937532	XP_003460369.1	complement C3-like, partial [Oreochromis niloticus]	0	-7.27727	1.61605	11.7604
c174464_g1_i1	LG11	13195344	13194893	XP_003479450.1	nuclear receptor coactivator 7 isoform X1 [Cavia porcellus]	0	6.93679	17.1408	2.471
c174475_g1_i1	LG5	9195948	9197083	XP_002662555.3	FERM domain-containing protein 4B isoform X3 [Danio rerio]	0	-2.49743	1.25535	3.13514
c174475_g1_i2	LG5	9195948	9197083	XP_002662555.3	FERM domain-containing protein 4B isoform X3 [Danio rerio]	0	-2.56411	1.1619	2.97923
c174475_g1_i3	LG5	9194217	9195502	XP_002662555.3	FERM domain-containing protein 4B isoform X3 [Danio rerio]	0	-3.04215	1.18235	3.59687
c174475_g1_i4	LG5	9194217	9197083	XP_002662555.3	FERM domain-containing protein 4B isoform X3 [Danio rerio]	0	-2.70528	1.14595	3.10011
c174475_g1_i5	LG5	9195352	9197083	XP_002662555.3	FERM domain-containing protein 4B isoform X3 [Danio rerio]	0	-2.31845	1.24972	2.89741
c174475_g1_i6	LG5	9195352	9197083	XP_002662555.3	FERM domain-containing protein 4B isoform X3 [Danio rerio]	0	-2.22144	1.42557	3.16682
c175038_g1_i1	LG4	7315319	7315756	XM_003443113.2	Oreochromis niloticus microsomal glutathione S-transferase 1-like (LOC100694673), transcript variant X2, mRNA	0	16.3571	141.332	8.64042
c175105_g2_i2	#N/A	52074	51791	XP_005469298.1	aquaporin-1-like [Oreochromis niloticus]	1.01e-24	-8.50204	1.10321	9.37955
c175866_g1_i3	#N/A	145370	144381	XP_005462118.1	zinc finger protein 99-like, partial [Oreochromis niloticus]	0	-3.60843	3.50777	12.6575
c175866_g1_i4	#N/A	856232	857404	XP_005462118.1	zinc finger protein 99-like, partial [Oreochromis niloticus]	0	-10.7879	4.22364	45.5644
c175866_g1_i5	LG4	3239739	3238818	XP_005462118.1	zinc finger protein 99-like, partial [Oreochromis niloticus]	0	-15.1134	3.14846	47.5837
c175874_g1_i1	LG12	15923940	15924827	XM_003451645.2	Oreochromis niloticus iron-sulfur cluster assembly enzyme ISCU, mitochondrial-like (LOC100707299), mRNA	0	3.12863	3.34537	1.06928
c176130_g1_i1	LG4	19815771	19816767	XP_004552345.1	signal transducer and activator of transcription 3-like isoform X1 [Maylandia zebra]	0	-2.17757	2.43195	5.29576
c176130_g1_i3	LG4	19805761	19806053	XP_004552345.1	signal transducer and activator of transcription 3-like isoform X1 [Maylandia zebra]	0	-2.58199	2.87306	7.41822
c176529_g1_i3	LG4	20704408	20702781	XM_005468884.1	Oreochromis niloticus probable phosphatase phospho1-like (LOC100710388), mRNA	0	-9.72846	2.23186	21.7126
c177652_g2_i1	LG7	12764950	12766104	XP_009290667.1	uncharacterized protein LOC100333395 [Danio rerio]	0	2.9896	4.61523	1.54376
c177652_g2_i2	LG7	12764933	12766104	XP_009290667.1	uncharacterized protein LOC100333395 [Danio rerio]	0	2.24049	4.18963	1.86996
c177723_g3_i1	LG16-21	19246399	19247538	XP_005449910.1	EMILIN-1-like isoform X2 [Oreochromis niloticus]	0	2.54476	7.50498	2.94919
c178011_g2_i1	#N/A	182714	182496	XP_006800603.1	uncharacterized protein LOC102797571 [Neolamprologus brichardi]	0	6.06275	6.22214	1.02629
c178100_g1_i1	LG14	20149641	20146018	XP_009293690.1	rho GTPase-activating protein 32 isoform X4 [Danio rerio]	0	11.3871	17.7577	1.55947
c178127_g3_i1	#N/A	359297	359110	XP_006800431.1	uncharacterized protein LOC102795214 [Neolamprologus brichardi]	0	-2.20021	24.9374	54.8675
c178127_g5_i1	#N/A	349772	351272	XP_006800431.1	uncharacterized protein LOC102795214 [Neolamprologus brichardi]	0	2.55613	254.887	99.7159
c178235_g6_i1	LG11	13453946	13453530	XP_012431433.1	LOW QUALITY PROTEIN: uncharacterized protein LOC105759692 [Taeniopygia guttata]	0	-2.09058	3.2193	6.73021
c178277_g2_i1	#N/A	27203	27514	NP_001137523.1	uncharacterized protein LOC100034375 [Danio rerio]	0	-3.50099	1.1043	3.86613
c178297_g6_i1	LG13	13892478	13892233	XP_009290667.1	uncharacterized protein LOC100333395 [Danio rerio]	2.33e-05	2.00289	3.65245	1.82359
c178323_g7_i1	LG13	18205872	18206099	XP_005474174.1	peroxisomal N(1)-acetyl-spermine/spermidine oxidase-like [Oreochromis niloticus]	5.83e-29	2.0778	2.81359	1.35412
c179066_g1_i2	LG15	20257858	20257149	XP_005451502.1	probable phospholipid-transporting ATPase ID-like isoform X2 [Oreochromis niloticus]	4.89e-33	-2.77299	1.70694	4.73334
c179134_g7_i1	LG7	27512555	27512840	NP_001007458.1	PR domain zinc finger protein 12 [Danio rerio]	0	-2.88088	1.05041	3.02611
c179362_g1_i6	#N/A	22117	22411	XP_005453745.1	formin-like protein 1-like [Oreochromis niloticus]	0	2.26476	3.46549	1.53018
c179644_g4_i5	LG18	13015297	13015477	XP_006786459.1	serine/arginine-rich splicing factor 11-like [Neolamprologus brichardi]	0	3.62467	9.15975	2.52705
c179644_g7_i1	LG18	13012487	13011439	XP_006786459.1	serine/arginine-rich splicing factor 11-like [Neolamprologus brichardi]	0	2.80043	38.037	13.5826
c179885_g2_i1	LG22	16080557	16078251	XP_011666737.1	uncharacterized protein LOC105439440 [Strongylocentrotus purpuratus]	0	-2.26823	4.19458	9.51426
c179885_g2_i2	LG22	16080557	16078251	XP_011666737.1	uncharacterized protein LOC105439440 [Strongylocentrotus purpuratus]	0	-2.09279	4.52331	9.46632
c179885_g2_i3	LG22	16080557	16078251	XP_011666737.1	uncharacterized protein LOC105439440 [Strongylocentrotus purpuratus]	0	-6.55859	1.23197	8.08001
c179897_g5_i2	#N/A	219309	218849	XP_005464401.1	tapasin-related protein-like isoform X1 [Oreochromis niloticus]	0	-2.11738	6.77658	14.3486
c17991_g1_i2	LG1	27412624	27413694	NP_001004966.1	protein Simiate [Xenopus (Silurana) tropicalis]	0	-2.30858	1.0928	2.52281
c179948_g1_i1	#N/A	146504	146944	NP_001012304.1	RNA-binding protein 39 [Danio rerio]	0	3.90212	22.8015	5.84335
c179948_g6_i2	#N/A	148955	149240	NP_001086950.1	RNA binding motif protein 39 [Xenopus laevis]	6.81e-24	2.27306	2.6883	1.18268
c179948_g6_i3	#N/A	149034	149240	NP_001012304.1	RNA-binding protein 39 [Danio rerio]	0	2.23261	2.34852	1.05192
c179963_g7_i1	#N/A	616	1	XP_684044.4	phosphorylase b kinase regulatory subunit alpha, liver isoform isoform X2 [Danio rerio]	0	4.56282	57.9827	12.7076
c180220_g3_i2	#N/A	13571	15307	XP_005165285.1	uncharacterized protein LOC101884093 isoform X1 [Danio rerio]	0	2.07001	5.53363	2.67324
c180794_g2_i1	LG22	5965147	5965347	XP_002943468.2	plectin [Xenopus (Silurana) tropicalis]	0	-3.80138	21.3295	81.0815
c181098_g2_i2	#N/A	996785	995565	XP_005462227.1	uncharacterized protein LOC102079676 [Oreochromis niloticus]	0	3.11899	4.08757	1.31054
c181107_g1_i6	LG20	24038118	24037404	XM_005478010.1	Oreochromis niloticus 24-methylenesterol C-methyltransferase 3-like (LOC100691908), mRNA	0	3.40703	5.45995	1.60255
c181188_g4_i2	LG7	2049998	2050321	XP_003439593.2	Golgi apparatus protein 1-like isoform X1 [Oreochromis niloticus]	0	-3.41812	3.20638	10.9598
c181209_g2_i3	LG20	15590319	15590760	XP_005462118.1	zinc finger protein 99-like, partial [Oreochromis niloticus]	0	2.23886	3.57368	1.59621
c181273_g1_i2	#N/A	2328	1116	NP_001117855.1	chitinase precursor [Oncorhynchus mykiss]	0	2.4498	208.019	84.9125
c181273_g1_i3	#N/A	2328	1131	NP_001117855.1	chitinase precursor [Oncorhynchus mykiss]	0	4.14868	131.266	31.6405
c181697_g1_i10	#N/A	10448	10931	NP_001139944.1	ZK1236.4 [Salmo salar]	5.32e-30	2.35147	3.03284	1.28977
c181880_g2_i2	LG19	25248074	25247876	XP_005948801.1	extracellular calcium-sensing receptor-like [Haplochromis burtoni]	4.92e-32	3.34796	18.9971	5.67423
c182096_g4_i1	#N/A	773196	774083	XP_005464830.1	low-density lipoprotein receptor class A domain-containing protein 2-like [Oreochromis niloticus]	0	-2.29536	1.33093	3.05497
c182202_g3_i1	LG5	12785018	12786651	XP_005918715.1	ubiquitin-associated protein 2-like isoform X1 [Haplochromis burtoni]	0	2.03245	4.30578	2.11852
c182226_g6_i1	#N/A	685088	685404	XP_005932808.1	protein NLRC3-like isoform X1 [Haplochromis burtoni]	2.66e-08	2.61894	5.82949	2.2259
c182243_g5_i1	#N/A	#N/A	#N/A	XP_005447936.1	UDP-glucuronosyltransferase 2B17-like [Oreochromis niloticus]	0	3.2451	17.4856	5.38831
c182243_g7_i1	LG12	29557108	29556783	NP_001032497.1	UDP glucuronosyltransferase 5 family, polypeptide A1 [Danio rerio]	0	7.46744	115.277	15.4372
c182245_g13_i1	LG11	16653362	16655119	XM_005472673.1	Oreochromis niloticus protein S100-A1-like (LOC100704441), transcript variant X3, mRNA	0	-6.75039	1.44191	9.73348
c182642_g4_i4	#N/A	347	979	XP_001630880.1	protein [Nematostella vectensis]	3.07e-29	-2.2679	1.87693	4.25668
c182691_g5_i2	LG16-21	1161380	1161035	XP_005949345.1	low-density lipoprotein receptor-related protein 2-like [Haplochromis burtoni]	5.44e-18	2.57888	3.17825	1.23242
c182732_g1_i1	LG4	15370945	15371370	XP_005462118.1	zinc finger protein 99-like, partial [Oreochromis niloticus]	0	5.75729	11.1523	1.93707
c182822_g2_i5	#N/A	110897	111118	NP_001140081.1	High mobility group-T protein [Salmo salar]	2.4e-14	2.3098	10.0556	4.35345
c182904_g5_i1	LG5	31493927	31493118	XM_003456106.2	Oreochromis niloticus uncharacterized LOC100692023 (LOC100692023), mRNA	0	43.6611	614.023	14.0634
c182927_g4_i2	#N/A	400245	400059	XP_005464293.1	kininogen-1-like isoform X3 [Oreochromis niloticus]	0	15.2035	19.664	1.29339
c183058_g1_i2	LG13	18891473	18891249	XM_005474183.1	Oreochromis niloticus canalicular multispecific organic anion transporter 1-like (LOC100707969), mRNA	0	8.6829	26.249	3.02307
c183078_g8_i1	LG11	25692788	25693376	XP_002410158.1	conserved hypothetical protein [Ixodes scapularis]	1.13e-33	3.07658	5.62279	1.82761
c183175_g4_i1	#N/A	292465	291232	XP_004574284.1	ectonucleotide pyrophosphatase/phosphodiesterase family member 2-like [Maylandia zebra]	0	-7.21559	6.70044	48.3476
c183198_g2_i1	#N/A	339715	339096	XP_001623014.1	protein [Nematostella vectensis]	5e-10	2.0941	2.15562	1.02938
c183269_g1_i2	LG3	2407334	2406170	XP_008991079.1	alpha-protein kinase 1 isoform X2 [Callithrix jacchus]	0	3.33913	7.78031	2.33004
c185943_g1_i1	#N/A	2295	2199	XP_001621276.1	hypothetical protein NEMVEDRAFT_v1g1713 [Nematostella vectensis]	0	7.08442	7.7786	1.09799
c43837_g2_i1	LG7	20207013	20207112	XP_010734928.1	ATP synthase subunit e, mitochondrial-like [Larimichthys crocea]	0	2.00751	137.573	68.529
Contig10028	#N/A	828833	828515	XM_005455865.1	Oreochromis niloticus inter-alpha-trypsin inhibitor heavy chain H3-like (LOC100703361), transcript variant X2, mRNA	0	5.61533	40.7988	7.26561
Contig10029	#N/A	828515	829396	XM_005455864.1	Oreochromis niloticus inter-alpha-trypsin inhibitor heavy chain H3-like (LOC100703361), transcript variant X1, mRNA	0	6.66613	33.7684	5.06566
Contig1006	LG19	19760970	19761379	XM_003447746.2	Oreochromis niloticus apoptosis regulatory protein Siva-like (LOC100708355), mRNA	0	3.64349	8.66919	2.37936
Contig10137	LG17	25946214	25944598	XM_003450707.2	Oreochromis niloticus dnaJ homolog subfamily B member 9-like (LOC100701385), mRNA	0	3.25575	56.0799	17.2249
Contig10156	LG17	24625733	24628982	XM_005455566.1	Oreochromis niloticus putative adenosylhomocysteinase 3-like (LOC100698770), transcript variant X2, mRNA	0	-2.9965	1.18322	3.54552
Contig10162	LG17	24399477	24401057	XM_005455554.1	Oreochromis niloticus peroxisome proliferator-activated receptor alpha-like (LOC100697805), transcript variant X2, mRNA	0	-2.00783	3.92202	7.87474
Contig10168	#N/A	508537	507554	XM_003450670.2	Oreochromis niloticus carcinoembryonic antigen-related cell adhesion molecule 6-like (LOC100691921), transcript variant X1, mRNA	0	-81.149	1.49701	121.481
Contig10182	LG11	19952796	19951862	XM_003450597.2	Oreochromis niloticus valine--tRNA ligase-like (LOC100693892), mRNA	0	-2.14028	4.10448	8.78472
Contig10185	LG11	19865175	19866705	XM_005455499.1	Oreochromis niloticus flotillin-1-like (LOC100710257), mRNA	0	-2.19066	11.08	24.2726
Contig10188	LG11	19714636	19715026	XM_005455488.1	Oreochromis niloticus uncharacterized LOC100709183 (LOC100709183), transcript variant X1, mRNA	2.65e-34	2.09272	2.74808	1.31316
Contig102	LG15	1898200	1899694	XM_003446277.2	Oreochromis niloticus protein yippee-like 5-like (LOC100692709), mRNA	0	6.19414	7.99972	1.2915
Contig10211	LG11	19193561	19196028	XM_005455439.1	Oreochromis niloticus intermediate filament family orphan 1-like (LOC100705163), mRNA	0	2.00646	34.6813	17.2849
Contig10212	LG11	19189938	19190323	XM_005455438.1	Oreochromis niloticus glyceraldehyde-3-phosphate dehydrogenase-like (LOC100704894), mRNA	0	2.65006	1444.56	545.106
Contig10226	LG11	18847529	18847011	XM_005455404.1	Oreochromis niloticus ras-interacting protein 1-like (LOC100701657), mRNA	0	-4.41446	1.71294	7.56171
Contig10227	LG11	18830877	18829679	XM_003450684.2	Oreochromis niloticus uncharacterized LOC100695496 (LOC100695496), mRNA	0	-34.616	1.16843	40.4464
Contig10250	LG11	18336764	18334803	XM_003450606.2	Oreochromis niloticus cdc42 effector protein 4-like (LOC100696548), mRNA	0	-4.22362	2.73891	11.5681
Contig10262	LG11	23364237	23363086	XM_005455325.1	Oreochromis niloticus dehydrodolichyl diphosphate synthase-like (LOC100705873), transcript variant X1, mRNA	0	5.2483	19.2251	3.66312
Contig10275	LG11	22534607	22534844	XM_003450519.2	Oreochromis niloticus probable U3 small nucleolar RNA-associated protein 11-like (LOC100696019), mRNA	0	2.63828	11.6534	4.41705
Contig10276	LG11	22502324	22500860	XM_003450551.2	Oreochromis niloticus four and a half LIM domains protein 3-like (LOC100704538), mRNA	0	-2.32507	1.03994	2.41793
Contig10278	LG11	22387179	22384352	XM_005455301.1	Oreochromis niloticus mitogen-activated protein kinase kinase kinase 5-like (LOC100704269), transcript variant X1, mRNA	0	-3.16884	1.07046	3.3921
Contig10284	LG11	22207900	22209364	XM_003450511.2	Oreochromis niloticus 28S ribosomal protein S15, mitochondrial-like (LOC100693891), mRNA	0	-2.16369	3.11191	6.73323
Contig10298	#N/A	53	766	XM_005455277.1	Oreochromis niloticus cytochrome P450 4B1-like (LOC100701569), mRNA	0	3.25681	6.24398	1.91721
Contig1030	#N/A	1571424	1571680	XM_003452578.2	Oreochromis niloticus uricase-like (LOC100711225), transcript variant X1, mRNA	0	6.40024	568.901	88.8875
Contig10301	LG11	21489769	21488910	XM_005455271.1	Oreochromis niloticus sex comb on midleg homolog 1 (Drosophila) (scmh1), transcript variant X3, mRNA	0	6.0288	6.33427	1.05067
Contig10302	LG11	21489769	21488910	XM_005455270.1	Oreochromis niloticus sex comb on midleg homolog 1 (Drosophila) (scmh1), transcript variant X2, mRNA	0	6.26936	6.97958	1.11328
Contig10334	LG3	2410851	2411347	XM_003450366.2	Oreochromis niloticus ependymin-like (LOC100699219), mRNA	0	3.48078	1177.32	338.233
Contig1035	LG19	15304522	15303151	XM_003446237.2	Oreochromis niloticus MARCKS-related protein-like (LOC100704961), mRNA	0	-16.3028	6.55793	106.913
Contig10360	LG11	26330742	26330423	XM_003450258.2	Oreochromis niloticus uncharacterized LOC100692275 (LOC100692275), transcript variant X1, mRNA	0	3.62806	58.8999	16.2345
Contig10368	LG11	25478489	25477287	XM_003450288.2	Oreochromis niloticus transmembrane protein 106B-like (LOC100700572), mRNA	0	5.69277	12.1269	2.13023
Contig1041	LG2	23454684	23452286	XM_005467989.1	Oreochromis niloticus SH3 domain and tetratricopeptide repeat-containing protein 2-like (LOC100706213), transcript variant X1, mRNA	0	3.71142	4.68843	1.26324
Contig10426	#N/A	1765642	1764597	XM_005454996.1	Oreochromis niloticus galectin-3-binding protein A-like (LOC102082824), partial mRNA	0	4.71654	24.0561	5.10038
Contig10430	#N/A	2852574	2850743	XM_003450111.2	Oreochromis niloticus heparan sulfate glucosamine 3-O-sulfotransferase 3B1-like (LOC100697618), transcript variant X1, mRNA	0	5.67238	8.68756	1.53155
Contig1044	#N/A	7149323	7149088	XM_003440966.2	Oreochromis niloticus secreted phosphoprotein 24-like (LOC100699639), transcript variant X1, mRNA	0	2.84317	1612.6	567.186
Contig10450	#N/A	2111258	2112648	XM_003450035.2	Oreochromis niloticus dual specificity mitogen-activated protein kinase kinase 6-like (LOC100697168), mRNA	0	-10.8516	1.1648	12.6399
Contig1047	LG19	1838938	1840798	XM_005477039.1	Oreochromis niloticus hypoxia-inducible factor 1-alpha-like (LOC100703737), transcript variant X2, mRNA	0	-4.17717	7.15059	29.8692
Contig10476	#N/A	1065844	1067013	XM_005454910.1	Oreochromis niloticus cytochrome P450 2K1-like (LOC100706565), transcript variant X2, mRNA	0	3.25912	13.22	4.0563
Contig10477	#N/A	1031324	1033252	XM_003450066.2	Oreochromis niloticus ATP-binding cassette, sub-family A (ABC1), member 3 (abca3), mRNA	0	2.83374	2.86758	1.01194
Contig10480	#N/A	959641	960707	XM_003450075.2	Oreochromis niloticus dnaJ homolog subfamily A member 3, mitochondrial-like (LOC100708446), mRNA	0	-2.04831	3.31021	6.78035
Contig10481	#N/A	837911	837742	XM_005454894.1	Oreochromis niloticus mitochondrial import inner membrane translocase subunit TIM16-like (LOC100704978), transcript variant X2, mRNA	0	2.28271	8.617	3.7749
Contig10501	LG6	25142575	25141785	XM_003450022.2	Oreochromis niloticus mitochondrial dicarboxylate carrier-like (LOC100693267), mRNA	0	-5.89493	1.06856	6.29911
[truncated: 2,845 more rows]

## Sheet: muscle_liver_overlap_full
Overlap of differentially expressed transcripts in the liver and muscle between fast- and slow-growing tilapias
[truncated: 5,257 more rows]
